# Supplementary material for: Crystal structure and Hirshfeld surface analysis of methyl 4-[(E)-2-(5-bromo-2-meth­oxy­benzyl­idene)hydrazin­yl]-3-nitro­benzoate
Source: Acta Crystallogr E Crystallogr Commun. 2018 Aug 14;74(Pt 9):1239–43. doi: 10.1107/S2056989018011325 (PMC6127684; doi:10.1107/S2056989018011325)
Supplement: Supplementary file 1 [file e-74-01239-sup1.cif]

##############################################################################
#                                                                            #
# This CIF contains the data in a paper accepted for publication in          #
# Acta Crystallographica Section E. It conforms to the requirements of       #
# Notes for Authors for Acta Crystallographica Section E, and has been       #
# peer reviewed under the auspices of the IUCr Commission on Journals.       #
#                                                                            #
# Full details of the Crystallographic Information File format               #
# are given in the paper "The Crystallographic Information File (CIF):       #
# a New Standard Archive File for Crystallography" by S. R. Hall, F. H.      #
# Allen and I. D. Brown [Acta Cryst. (1991), A47, 655-685].                  #
#                                                                            #
# The current version of the core CIF dictionary is obtainable from          #
# ftp://ftp.iucr.org/pub/cif_core.dic.                                       #
#                                                                            #
# Software is freely available for graphical display of the structure(s)     #
# in this CIF. For information consult the CIF software page                 #
# http://www.iucr.org/resources/cif/software.                                #
#                                                                            #
# This file may be used for bona fide research purposes within the           #
# scientific community so long as proper attribution is given to the journal # 
# article from which it was obtained.                                        #
#                                                                            #
##############################################################################
data_I
_database_code_depnum_ccdc_archive 'CCDC 1860856'
_audit_creation_method     'SHELXL-2016/4'
_journal_date_recd_electronic     2018-07-09
_journal_date_accepted     2018-08-08
_journal_name_full     'Acta Crystallographica, Section E'
_journal_year     2018
_journal_volume     74
_journal_issue      9
_journal_page_first     1239
_journal_page_last     1243
_journal_paper_category     GO
_journal_paper_doi     10.1107/S2056989018011325
_journal_coeditor_code     DX2007
_publ_contact_author_name     'Sahaj A. Gandhi'
_publ_contact_author_address
;
Bhavan's Shri I. L. Pandya Arts --Science and Smt. J. M. Shah Commerce College,
Dakor, Gujarat, India
;
_publ_contact_author_email     'sahajg7@gmail.com'
_publ_contact_author_fax     ?
_publ_contact_author_phone     ?
_publ_section_title
;
Crystal structure and Hirshfeld surface analysis of methyl
4-[(<i>E</i>)-2-(5-bromo-2-methoxybenzylidene)hydrazinyl]-3-nitrobenzoate
;
_publ_section_title_footnote     .
loop_
    _publ_author_name
    _publ_author_footnote
    _publ_author_address
    'Malek, Tanvirbanu J.' .
;
LDRP--Institute of Technology & Research, Kadi Sarva Vishwavidhayalay,
Gandhinagar
India
;
    'Gandhi, Sahaj A.' .
;
Bhavan's Shri I. L. Pandya Arts --Science and Smt. J. M. Shah Commerce College,
Dakor, Gujarat, India
;
    'Barot, Vijay' .
;
P.G. Center in Chemistry, Smt. S. M. Panchal Science College, Talod, India
;
    'Patel, Mukesh' .
;
P.G. Center in Chemistry, Smt. S. M. Panchal Science College, Talod, India
;
    'Patel, Urmila H.' .
;
Department of Physics, Sardar Patel University, Vallabh Vidyanagar
India
;
_publ_section_synopsis
;
The title compound is a novel halogen-substituted hydrazine derivative.
Intramolecular N---H...O interactions form <i>S</i>(6) graph-set motifs, while
C---H...O and C---H...N interactions form <i>S</i>(5) graph-set motifs.
;
_chemical_name_systematic
;
Methyl
4-[(<i>E</i>)-2-(5-bromo-2-methoxybenzylidene)hydrazinyl]-3-nitrobenzoate
;
_chemical_name_common     ?
_chemical_formula_moiety     'C16 H14 Br N3 O5'
_chemical_formula_sum     'C16 H14 Br N3 O5'
_chemical_formula_iupac     'C16 H14 Br N3 O5'
_chemical_formula_weight     408.21
_chemical_melting_point     ?
_shelx_space_group_comment
;
The symmetry employed for this shelxl refinement is uniquely defined
by the following loop, which should always be used as a source of
symmetry information in preference to the above space-group names.
They are only intended as comments.
;
_space_group_crystal_system     monoclinic
_space_group_name_H-M_alt     'P 21/n'
_space_group_name_Hall     '-P 2yn'
loop_
    _space_group_symop_operation_xyz
    'x, y, z'
    '-x+1/2, y+1/2, -z+1/2'
    '-x, -y, -z'
    'x-1/2, -y-1/2, z-1/2'
_cell_length_a     8.3262(11)
_cell_length_b     14.8369(19)
_cell_length_c     14.0764(13)
_cell_angle_alpha     90
_cell_angle_beta     106.558(14)
_cell_angle_gamma     90
_cell_volume     1666.8(4)
_cell_formula_units_Z     4
_cell_measurement_reflns_used     1261
_cell_measurement_theta_min     3.31
_cell_measurement_theta_max     23.24
_cell_measurement_temperature     293(2)
_exptl_crystal_description     'Plate'
_exptl_crystal_colour     yellow
_exptl_crystal_size_max     0.09
_exptl_crystal_size_mid     0.08
_exptl_crystal_size_min     0.06
_exptl_crystal_density_diffrn     1.627
_exptl_crystal_density_meas     ?
_exptl_crystal_density_method     ?
_exptl_crystal_F_000     824
_exptl_absorpt_coefficient_mu     2.499
_exptl_absorpt_correction_type     multi-scan
_exptl_absorpt_process_details
;
(North <i>et al.</i>,  1968)
;
_shelx_estimated_absorpt_T_min     0.66556
_shelx_estimated_absorpt_T_max     1.00000
_exptl_absorpt_correction_T_min     0.66556
_exptl_absorpt_correction_T_max     1.00000
_diffrn_ambient_temperature     293(2)
_diffrn_radiation_type     MoK\a
_diffrn_radiation_wavelength     0.71073
_diffrn_measurement_device_type     'Bruker APEXII CCD'
_diffrn_measurement_method     '\f and \w scans'
_diffrn_detector_area_resol_mean     ?
_diffrn_reflns_number     4830
_diffrn_reflns_av_R_equivalents     0.0646
_diffrn_reflns_theta_min     3.623
_diffrn_reflns_theta_max     28.998
_diffrn_reflns_theta_full     25.000
_diffrn_measured_fraction_theta_max     0.720
_diffrn_measured_fraction_theta_full     0.986
_diffrn_reflns_limit_h_min     -10
_diffrn_reflns_limit_h_max     11
_diffrn_reflns_limit_k_min     -19
_diffrn_reflns_limit_k_max     10
_diffrn_reflns_limit_l_min     -9
_diffrn_reflns_limit_l_max     18
_refine_special_details     ?
_reflns_number_total     3187
_reflns_number_gt     1726
_reflns_threshold_expression     'I > 2\s(I)'
_refine_ls_structure_factor_coef     Fsqd
_refine_ls_matrix_type     full
_refine_ls_R_factor_all     0.1859
_refine_ls_R_factor_gt     0.0964
_refine_ls_wR_factor_gt     0.1572
_refine_ls_wR_factor_ref     0.2019
_refine_ls_goodness_of_fit_ref     1.088
_refine_ls_restrained_S_all     1.088
_refine_ls_number_reflns     3187
_refine_ls_number_parameters     235
_refine_ls_number_restraints     0
_refine_ls_hydrogen_treatment     mixed
_refine_ls_weighting_scheme     calc
_refine_ls_weighting_details
              'w=1/[\s^2^(Fo^2^)+(0.0381P)^2^+5.1653P] where P=(Fo^2^+2Fc^2^)/3'
_atom_sites_solution_hydrogens     mixed
_atom_sites_solution_primary     ?
_atom_sites_solution_secondary     ?
_refine_ls_shift/su_max     0.000
_refine_ls_shift/su_mean     0.000
_refine_diff_density_max     0.657
_refine_diff_density_min     -0.692
_refine_ls_extinction_method
;
SHELXL97 (Sheldrick, 2008)
;
_refine_ls_extinction_coef     0.0076(10)
_refine_ls_extinction_expression
                                  'Fc^*^=kFc[1+0.001xFc^2^\l^3^/sin(2\q)]^-1/4^'
loop_
    _atom_type_symbol
    _atom_type_description
    _atom_type_scat_dispersion_real
    _atom_type_scat_dispersion_imag
    _atom_type_scat_source
    'C' 'C' 0.0033 0.0016
                         'International Tables Vol C Tables 4.2.6.8 and 6.1.1.4'
    'H' 'H' 0.0000 0.0000
                         'International Tables Vol C Tables 4.2.6.8 and 6.1.1.4'
    'N' 'N' 0.0061 0.0033
                         'International Tables Vol C Tables 4.2.6.8 and 6.1.1.4'
    'O' 'O' 0.0106 0.0060
                         'International Tables Vol C Tables 4.2.6.8 and 6.1.1.4'
    'Br' 'Br' -0.2901 2.4595
                         'International Tables Vol C Tables 4.2.6.8 and 6.1.1.4'
_computing_data_collection
;
APEX2 (Bruker, 2008)
;
_computing_cell_refinement
;
SAINT (Bruker, 2008)
;
_computing_data_reduction
;
SAINT (Bruker, 2008)
;
_computing_structure_solution
;
SHELXS97 (Sheldrick, 2008)
;
_computing_structure_refinement
;
SHELXL97 (Sheldrick, 2008)
;
_computing_molecular_graphics
;
PLATON (Spek, 2009)
;
_computing_publication_material
;
SHELXL97 (Sheldrick, 2008)
;
loop_
    _atom_site_type_symbol
    _atom_site_label
    _atom_site_fract_x
    _atom_site_fract_y
    _atom_site_fract_z
    _atom_site_U_iso_or_equiv
    _atom_site_adp_type
    _atom_site_calc_flag
    _atom_site_occupancy
    _atom_site_disorder_assembly
    _atom_site_disorder_group
    C C1 0.3935(9) 0.2162(5) 0.6270(5) 0.038(2) Uani d 1 . .
    H H1 0.415174 0.223200 0.695123 0.046 Uiso calc 1 . .
    C C2 0.2457(9) 0.1749(5) 0.5739(5) 0.0348(19) Uani d 1 . .
    C C3 0.2169(9) 0.1645(5) 0.4728(5) 0.0339(18) Uani d 1 . .
    H H3 0.118584 0.137270 0.435409 0.041 Uiso calc 1 . .
    C C4 0.3340(9) 0.1944(5) 0.4272(5) 0.0328(18) Uani d 1 . .
    C C5 0.4810(9) 0.2391(5) 0.4784(5) 0.0308(17) Uani d 1 . .
    C C6 0.5083(9) 0.2468(6) 0.5818(5) 0.040(2) Uani d 1 . .
    H H6 0.606744 0.273342 0.620051 0.049 Uiso calc 1 . .
    C C7 0.1197(10) 0.1486(6) 0.6245(6) 0.0386(19) Uani d 1 . .
    C C8 -0.1484(10) 0.0834(7) 0.6023(6) 0.061(3) Uani d 1 . .
    H H8A -0.236862 0.055874 0.551367 0.091 Uiso calc 1 . .
    H H8B -0.107222 0.041302 0.655468 0.091 Uiso calc 1 . .
    H H8C -0.190635 0.135968 0.626904 0.091 Uiso calc 1 . .
    C C9 0.8528(10) 0.3310(6) 0.4527(5) 0.040(2) Uani d 1 . .
    C C10 1.0108(9) 0.3711(6) 0.5111(5) 0.0373(19) Uani d 1 . .
    C C11 1.1267(10) 0.4052(5) 0.4648(6) 0.040(2) Uani d 1 . .
    C C12 1.2709(10) 0.4470(6) 0.5203(6) 0.046(2) Uani d 1 . .
    H H12 1.345065 0.471252 0.488742 0.055 Uiso calc 1 . .
    C C13 1.3069(10) 0.4532(6) 0.6226(6) 0.052(2) Uani d 1 . .
    H H13 1.404718 0.480982 0.659877 0.063 Uiso calc 1 . .
    C C14 1.1940(10) 0.4174(6) 0.6681(5) 0.043(2) Uani d 1 . .
    C C15 1.0485(9) 0.3762(5) 0.6140(5) 0.0357(18) Uani d 1 . .
    H H15 0.975310 0.351682 0.646202 0.043 Uiso calc 1 . .
    C C16 1.1856(12) 0.4401(7) 0.3120(6) 0.069(3) Uani d 1 . .
    H H16A 1.141419 0.428322 0.242387 0.104 Uiso calc 1 . .
    H H16B 1.185656 0.503869 0.323555 0.104 Uiso calc 1 . .
    H H16C 1.298062 0.417511 0.335016 0.104 Uiso calc 1 . .
    N N1 0.2911(8) 0.1797(5) 0.3208(4) 0.0370(16) Uani d 1 . .
    N N2 0.5978(8) 0.2714(5) 0.4364(5) 0.0424(18) Uani d 1 . .
    N N3 0.7457(8) 0.3049(5) 0.4962(4) 0.0393(16) Uani d 1 . .
    O O1 -0.0146(7) 0.1088(4) 0.5621(4) 0.0494(16) Uani d 1 . .
    O O2 0.1325(7) 0.1613(4) 0.7107(4) 0.0548(17) Uani d 1 . .
    O O3 0.1809(8) 0.1260(5) 0.2817(4) 0.0612(18) Uani d 1 . .
    O O4 0.3693(6) 0.2228(4) 0.2728(3) 0.0544(17) Uani d 1 . .
    O O5 1.0838(7) 0.3963(4) 0.3644(4) 0.0545(17) Uani d 1 . .
    Br BR1 1.24638(13) 0.41918(8) 0.80847(6) 0.0681(5) Uani d 1 . .
    H H2A 0.576(7) 0.270(4) 0.375(4) 0.014(16) Uiso d 1 . .
    H H9 0.825(7) 0.329(4) 0.386(4) 0.012(15) Uiso d 1 . .
loop_
    _atom_site_aniso_label
    _atom_site_aniso_U_11
    _atom_site_aniso_U_22
    _atom_site_aniso_U_33
    _atom_site_aniso_U_12
    _atom_site_aniso_U_13
    _atom_site_aniso_U_23
    C1 0.037(4) 0.050(6) 0.025(3) 0.001(4) 0.004(4) 0.002(4)
    C2 0.035(4) 0.046(5) 0.025(3) 0.004(4) 0.011(3) 0.004(3)
    C3 0.033(4) 0.040(5) 0.028(3) 0.005(4) 0.007(3) 0.004(3)
    C4 0.038(4) 0.040(5) 0.020(3) 0.002(4) 0.008(3) -0.003(3)
    C5 0.025(4) 0.039(5) 0.028(3) 0.001(4) 0.006(3) -0.003(3)
    C6 0.033(4) 0.056(6) 0.030(3) -0.003(4) 0.006(4) -0.005(4)
    C7 0.038(4) 0.041(6) 0.039(4) 0.008(4) 0.016(4) 0.004(4)
    C8 0.038(5) 0.091(8) 0.059(5) -0.003(5) 0.022(4) 0.007(5)
    C9 0.037(5) 0.051(6) 0.027(4) 0.002(4) 0.004(4) -0.001(4)
    C10 0.032(4) 0.044(5) 0.035(4) 0.007(4) 0.008(4) 0.003(4)
    C11 0.035(4) 0.040(6) 0.042(4) 0.006(4) 0.010(4) 0.004(4)
    C12 0.039(5) 0.042(6) 0.056(5) -0.008(4) 0.012(4) -0.001(4)
    C13 0.039(5) 0.055(6) 0.060(5) 0.000(4) 0.011(5) 0.003(5)
    C14 0.044(5) 0.042(6) 0.037(4) 0.003(4) 0.002(4) -0.001(4)
    C15 0.031(4) 0.037(5) 0.038(4) -0.006(4) 0.007(4) -0.003(4)
    C16 0.073(6) 0.095(9) 0.052(5) -0.006(6) 0.037(5) 0.010(5)
    N1 0.034(4) 0.053(5) 0.025(3) 0.001(3) 0.011(3) 0.003(3)
    N2 0.038(4) 0.064(5) 0.025(3) -0.002(4) 0.008(3) -0.004(3)
    N3 0.033(4) 0.053(5) 0.030(3) -0.009(3) 0.004(3) -0.003(3)
    O1 0.044(3) 0.070(5) 0.040(3) -0.005(3) 0.021(3) 0.000(3)
    O2 0.060(4) 0.079(5) 0.031(3) 0.002(3) 0.023(3) 0.000(3)
    O3 0.065(4) 0.081(5) 0.032(3) -0.035(4) 0.004(3) -0.012(3)
    O4 0.046(3) 0.090(5) 0.028(3) -0.012(3) 0.013(3) -0.001(3)
    O5 0.054(4) 0.075(5) 0.038(3) -0.008(3) 0.020(3) 0.005(3)
    BR1 0.0721(8) 0.0855(9) 0.0375(5) -0.0200(6) 0.0007(5) -0.0053(5)
_geom_special_details
;
 All esds (except the esd in the dihedral angle between two l.s. planes)
 are estimated using the full covariance matrix.  The cell esds are taken
 into account individually in the estimation of esds in distances, angles
 and torsion angles; correlations between esds in cell parameters are only
 used when they are defined by crystal symmetry.  An approximate (isotropic)
 treatment of cell esds is used for estimating esds involving l.s. planes.
;
loop_
    _geom_bond_atom_site_label_1
    _geom_bond_atom_site_label_2
    _geom_bond_site_symmetry_2
    _geom_bond_distance
    _geom_bond_publ_flag
    C1 C6 . 1.369(10) ?
    C1 C2 . 1.386(10) ?
    C1 H1 . 0.9300 ?
    C2 C3 . 1.383(9) ?
    C2 C7 . 1.479(10) ?
    C3 C4 . 1.385(9) ?
    C3 H3 . 0.9300 ?
    C4 C5 . 1.399(10) ?
    C4 N1 . 1.454(8) ?
    C5 N2 . 1.361(9) ?
    C5 C6 . 1.411(9) ?
    C6 H6 . 0.9300 ?
    C7 O2 . 1.201(8) ?
    C7 O1 . 1.346(9) ?
    C8 O1 . 1.437(9) ?
    C8 H8A . 0.9600 ?
    C8 H8B . 0.9600 ?
    C8 H8C . 0.9600 ?
    C9 N3 . 1.277(9) ?
    C9 C10 . 1.464(11) ?
    C9 H9 . 0.90(5) ?
    C10 C15 . 1.394(9) ?
    C10 C11 . 1.404(10) ?
    C11 O5 . 1.362(9) ?
    C11 C12 . 1.379(11) ?
    C12 C13 . 1.388(11) ?
    C12 H12 . 0.9300 ?
    C13 C14 . 1.385(11) ?
    C13 H13 . 0.9300 ?
    C14 C15 . 1.377(10) ?
    C14 BR1 . 1.899(7) ?
    C15 H15 . 0.9300 ?
    C16 O5 . 1.428(9) ?
    C16 H16A . 0.9600 ?
    C16 H16B . 0.9600 ?
    C16 H16C . 0.9600 ?
    N1 O3 . 1.221(8) ?
    N1 O4 . 1.240(7) ?
    N2 N3 . 1.371(8) ?
    N2 H2A . 0.83(6) ?
loop_
    _geom_angle_atom_site_label_1
    _geom_angle_atom_site_label_2
    _geom_angle_atom_site_label_3
    _geom_angle_site_symmetry_1
    _geom_angle_site_symmetry_3
    _geom_angle
    _geom_angle_publ_flag
    C6 C1 C2 . . 121.8(6) ?
    C6 C1 H1 . . 119.1 ?
    C2 C1 H1 . . 119.1 ?
    C3 C2 C1 . . 118.1(7) ?
    C3 C2 C7 . . 121.8(7) ?
    C1 C2 C7 . . 120.0(6) ?
    C2 C3 C4 . . 120.2(7) ?
    C2 C3 H3 . . 119.9 ?
    C4 C3 H3 . . 119.9 ?
    C3 C4 C5 . . 122.8(6) ?
    C3 C4 N1 . . 115.5(7) ?
    C5 C4 N1 . . 121.7(6) ?
    N2 C5 C4 . . 124.8(6) ?
    N2 C5 C6 . . 119.6(7) ?
    C4 C5 C6 . . 115.5(6) ?
    C1 C6 C5 . . 121.6(7) ?
    C1 C6 H6 . . 119.2 ?
    C5 C6 H6 . . 119.2 ?
    O2 C7 O1 . . 123.1(7) ?
    O2 C7 C2 . . 125.0(8) ?
    O1 C7 C2 . . 111.9(6) ?
    O1 C8 H8A . . 109.5 ?
    O1 C8 H8B . . 109.5 ?
    H8A C8 H8B . . 109.5 ?
    O1 C8 H8C . . 109.5 ?
    H8A C8 H8C . . 109.5 ?
    H8B C8 H8C . . 109.5 ?
    N3 C9 C10 . . 119.5(7) ?
    N3 C9 H9 . . 119(4) ?
    C10 C9 H9 . . 121(4) ?
    C15 C10 C11 . . 118.9(7) ?
    C15 C10 C9 . . 120.3(7) ?
    C11 C10 C9 . . 120.8(7) ?
    O5 C11 C12 . . 124.1(7) ?
    O5 C11 C10 . . 115.8(7) ?
    C12 C11 C10 . . 120.1(7) ?
    C11 C12 C13 . . 120.9(8) ?
    C11 C12 H12 . . 119.5 ?
    C13 C12 H12 . . 119.5 ?
    C14 C13 C12 . . 118.6(8) ?
    C14 C13 H13 . . 120.7 ?
    C12 C13 H13 . . 120.7 ?
    C15 C14 C13 . . 121.5(7) ?
    C15 C14 BR1 . . 119.1(6) ?
    C13 C14 BR1 . . 119.4(6) ?
    C14 C15 C10 . . 120.0(7) ?
    C14 C15 H15 . . 120.0 ?
    C10 C15 H15 . . 120.0 ?
    O5 C16 H16A . . 109.5 ?
    O5 C16 H16B . . 109.5 ?
    H16A C16 H16B . . 109.5 ?
    O5 C16 H16C . . 109.5 ?
    H16A C16 H16C . . 109.5 ?
    H16B C16 H16C . . 109.5 ?
    O3 N1 O4 . . 122.3(6) ?
    O3 N1 C4 . . 119.6(6) ?
    O4 N1 C4 . . 118.0(6) ?
    C5 N2 N3 . . 119.2(6) ?
    C5 N2 H2A . . 118(4) ?
    N3 N2 H2A . . 122(4) ?
    C9 N3 N2 . . 116.3(6) ?
    C7 O1 C8 . . 116.8(6) ?
    C11 O5 C16 . . 118.2(7) ?
loop_
    _geom_hbond_atom_site_label_d
    _geom_hbond_atom_site_label_h
    _geom_hbond_atom_site_label_a
    _geom_hbond_site_symmetry_d
    _geom_hbond_site_symmetry_h
    _geom_hbond_site_symmetry_a
    _geom_hbond_distance_dh
    _geom_hbond_distance_ha
    _geom_hbond_distance_da
    _geom_hbond_angle_dha
    _geom_hbond_publ_flag
    N2 H2A O4 1_555 1_555 1_555 0.83 2.03 2.635(3) 129 yes
    C3 H3 O1 1_555 1_555 1_555 0.93 2.39 2.712(4) 100 yes
    C6 H6 N3 1_555 1_555 1_555 0.93 2.40 2.731(4) 101 yes
    C6 H6 O4 1_555 1_555 4_555 0.93 2.59 3.444(5) 152 yes
    C15 H15 O4 1_555 1_555 4_555 0.93 2.46 3.358(4) 161 yes
_shelx_hkl_file
;
   0   0  -3-26.1798 108.717   3
   0   0   3 66.9584 80.6293   3
   0   0  -4 3084.68 500.535   3
   0   0   4 3864.36 520.262   3
   0   0  -5-172.275 200.279   3
   0   0   5 91.2854 114.367   3
   0   0   6 39664.2 2033.50   3
   0   0   7 271.330 241.705   3
   0   0   8 66940.8 3109.00   3
   0   0   9-138.177 235.716   3
   0   0  10 42394.2 2732.21   3
   0   0  11-138.158 141.647   3
   0   0  12 8956.52 1435.08   3
   0   0  13-145.347 280.549   3
   0   0  14 448.997 442.591   3
   0   0  15 107.771 256.980   3
   0   0  16 10696.3 1883.45   3
   0   0  17 306.813 327.686   3
   0  -1   3 131435. 2686.69   3
   0   1  -3 134967. 2917.99   3
   0   1  -4 44877.2 1909.14   3
   0  -1   4 44885.7 1775.85   3
   0   1   4 48664.2 1912.68   3
   0  -1   5 52745.2 2136.33   3
   0   1  -5 55411.7 2289.33   3
   0  -1   6 154182. 3972.78   3
   0   1   6 150684. 3936.98   3
   0  -1   7 146205. 4248.97   3
   0   1   7 148855. 4224.10   3
   0  -1   8 5073.54 841.432   3
   0   1   8 5074.03 869.342   3
   0  -1   9 382.492 243.037   3
   0   1   9 857.924 459.596   3
   0   1  10 970.888 566.939   3
   0  -1  10 684.664 406.314   3
   0   1  11 12151.7 1601.31   3
   0  -1  11 11019.5 1459.08   3
   0  -1  12 2553.78 825.280   3
   0   1  12 2602.47 765.344   3
   0   1  13 8617.73 1461.16   3
   0  -1  13 8745.31 1466.18   3
   0   1  14 489.464 550.851   3
   0  -1  14 651.191 466.205   3
   0   1  15 4206.12 1153.89   3
   0  -1  15 3961.57 1082.64   3
   0   1  16 229.506 385.835   3
   0  -1  16-47.0759 56.3590   3
   0  -1  17-168.331 449.801   3
   0   1  17 466.845 525.403   3
   0  -1  18 128.317 224.829   3
   0   2  -2 97930.1 2451.14   3
   0  -2   2 93963.7 2322.18   3
   0  -2   3 169076. 3443.52   3
   0   2  -3 174148. 3541.54   3
   0   2  -4 11654.7 1038.34   3
   0  -2   4 10221.4 893.729   3
   0  -2   5 14297.8 1183.67   3
   0   2  -5 16527.3 1323.60   3
   0   2   6 54767.9 2550.81   3
   0  -2   6 51496.4 2479.04   3
   0  -2   7 53990.9 2695.82   3
   0   2   7 56975.7 2797.57   3
   0  -2   8 10296.2 1229.87   3
   0   2   8 9216.49 1128.00   3
   0   2   9 32276.0 2308.84   3
   0  -2   9 34879.4 2466.79   3
   0   2  10 6523.22 1167.21   3
   0  -2  10 6191.72 1135.83   3
   0   2  11 13237.7 1731.98   3
   0  -2  11 11880.6 1609.86   3
   0   2  12 2172.50 806.077   3
   0  -2  12 1621.51 678.683   3
   0  -2  13 8271.98 1440.53   3
   0   2  13 9359.45 1546.35   3
   0   2  14 5530.64 1260.60   3
   0  -2  14 6115.72 1296.00   3
   0  -2  15 1032.62 571.117   3
   0   2  15 867.575 540.889   3
   0   2  16 742.054 537.190   3
   0  -2  16 740.463 456.371   3
   0  -2  17 1976.73 805.881   3
   0  -2  18 305.390 315.476   3
   0   3   0 87.4259 42.5672   2
   0  -3   0 107.669 48.6834   2
   0  -3   1 34759.3 1906.84   3
   0  -3  -1 30973.6 1686.55   2
   0   3   1 36663.4 1954.98   2
   0   3  -1 30304.4 1669.66   3
   0  -3   2 12481.3 982.201   3
   0   3  -2 12572.5 1016.84   3
   0   3   2 13887.1 1133.35   2
   0   3   2 11595.0 546.558   1
   0   3  -3 67359.3 2497.73   3
   0  -3   3 62871.4 2352.65   3
   0   3  -4 245118. 5012.13   3
   0  -3   4 243668. 4731.33   3
   0  -3   5 5160.96 691.604   3
   0  -3   6 27276.4 1811.30   3
   0  -3   7 28683.0 1944.10   3
   0  -3   8 3739.06 750.889   3
   0   3   8 3391.89 694.772   3
   0   3   9-23.5870 310.452   3
   0  -3   9 37.9323 169.768   3
   0   3  10 8156.41 1212.71   3
   0  -3  10 7956.41 1252.69   3
   0  -3  11 649.776 324.787   3
   0   3  11 549.151 369.183   3
   0  -3  12 16950.5 2069.95   3
   0   3  12 19723.6 2171.75   3
   0   3  13 685.481 538.024   3
   0  -3  13 185.216 183.863   3
   0  -3  14 15249.9 2149.90   3
   0   3  14 16805.1 2193.55   3
   0   3  15 40.6569 324.367   3
   0  -3  15-64.8637 198.638   3
   0   3  16 3278.95 1074.81   3
   0  -3  16 2148.07 698.053   3
   0  -3  17 438.472 534.211   3
   0  -3  18 2387.78 1232.44   3
   0   4   0 177603. 5196.89   2
   0  -4   0 184500. 5399.08   2
   0   4  -1 72649.6 2906.51   3
   0   4   1 88271.3 3614.12   2
   0  -4   1 85790.8 3278.27   2
   0  -4   1 82296.9 3474.78   3
   0  -4  -1 74751.3 3035.04   2
   0  -4   2 18964.9 1504.67   3
   0   4   2 21571.7 1664.10   2
   0   4  -2 19493.2 1482.68   3
   0  -4  -2 18380.4 802.431   1
   0  -4   3 5749.10 807.307   3
   0   4  -3 5706.70 775.551   3
   0   4   3 5647.32 867.182   2
   0   4   3 5549.78 450.495   1
   0  -4   4 1197.73 447.457   3
   0   4   4 717.605 180.206   1
   0  -4   5 11830.3 1226.90   3
   0  -4   6 12103.2 1149.67   3
   0  -4   7 20157.9 1708.05   3
   0  -4   8 7341.01 1052.41   3
   0   4   9 27858.8 2281.06   3
   0  -4   9 24527.0 2126.77   3
   0  -4  10 4236.95 918.590   3
   0   4  10 5089.44 1024.31   3
   0  -4  11 9211.66 1421.68   3
   0   4  11 10300.8 1514.63   3
   0   4  12 6475.41 1268.65   3
   0  -4  12 5175.44 1066.29   3
   0  -4  13 662.572 201.199   3
   0   4  13 1828.63 735.132   3
   0  -4  14 540.912 110.316   3
   0   4  14 1699.14 870.956   3
   0   4  15 3906.13 1162.60   3
   0  -4  15 2455.20 933.598   3
   0  -4  16 3087.57 1232.00   3
   0  -4  17 4439.65 1458.83   3
   0   5   0-258.380 422.714   3
   0   5   0-23.7628 123.231   2
   0  -5   0 268.309 325.974   2
   0  -5  -1 631.368 443.195   2
   0  -5   1 82.7539 306.278   2
   0   5   1 464.738 250.029   2
   0   5  -1 174.410 273.382   3
   0  -5  -2 9936.12 668.374   1
   0   5  -2 9949.19 1217.94   3
   0   5   2 11192.5 1389.48   2
   0  -5   2 11160.6 1240.52   3
   0  -5   3 2761.30 565.629   3
   0  -5   4 36744.4 2231.55   3
   0   5   4 36454.9 1292.45   1
   0   5   5 30671.3 1351.94   1
   0  -5   5 33585.7 2254.91   3
   0   5   6 22816.4 1255.74   1
   0  -5   6 25484.6 2009.27   3
   0  -5   7 25323.0 2073.03   3
   0  -5   8 6264.54 1115.89   3
   0  -5   9 2095.01 712.423   3
   0  -5  10 1064.31 565.871   3
   0   5  10 584.901 185.908   3
   0   5  11 13171.4 1803.77   3
   0  -5  11 10288.1 1595.42   3
   0   5  12 2807.51 803.538   3
   0  -5  12 2906.39 994.783   3
   0  -5  13 7388.51 1557.71   3
   0   5  13 7564.67 1441.16   3
   0  -5  14 5808.85 1463.01   3
   0   5  14 4967.95 1291.53   3
   0  -5  15 5146.23 1486.98   3
   0   5  15 4575.78 1281.11   3
   0  -5  16 2498.14 1113.08   3
   0  -5  17 1716.92 1040.87   3
   0   6   0 153144. 5777.72   3
   0  -6   0 141519. 5515.46   2
   0  -6   1 3517.70 652.463   2
   0  -6  -1 2800.06 716.688   2
   0  -6   2 35072.4 2543.83   2
   0  -6   2 34103.8 2536.90   3
   0  -6  -2 35436.8 2673.95   2
   0  -6   3 432.233 583.981   3
   0  -6  -3 1020.56 229.072   1
   0  -6   4 2119.85 436.204   3
   0   6   5 50.4075 51.4832   1
   0  -6   5 250.438 158.504   3
   0   6   6 11019.8 837.090   1
   0  -6   6 11818.0 1465.60   3
   0  -6   7 844.868 565.652   3
   0   6   7 663.872 242.136   1
   0  -6   8 25888.8 2239.87   3
   0   6   8 22834.3 1428.73   1
   0  -6   9 639.574 541.314   3
   0  -6  10 10166.5 1604.86   3
   0  -6  11 866.548 653.373   3
   0   6  11-551.623 556.621   3
   0   6  12 61.3374 416.655   3
   0  -6  12 1033.55 764.913   3
   0   6  13 132.778 191.233   3
   0  -6  13 1011.41 778.249   3
   0   6  14 2689.75 919.723   3
   0  -6  14 3914.16 1239.66   3
   0  -6  15 875.193 712.763   3
   0  -6  16 3639.55 1297.62   3
   0  -7   0 433.502 607.718   2
   0  -7  -1 530.985 357.518   2
   0  -7   1 97.1853 785.125   2
   0  -7  -2 1914.02 734.572   2
   0  -7   2 1701.88 502.055   2
   0  -7   3 33523.2 2721.87   3
   0  -7  -3 27540.5 1312.89   1
   0  -7   4 30747.9 2661.44   3
   0  -7   5 10905.9 1465.75   3
   0  -7   6 2563.65 707.231   3
   0   7   7 6516.92 667.141   1
   0  -7   7 7043.56 1214.84   3
   0  -7   8 456.149 359.705   3
   0   7   8 388.044 177.888   1
   0  -7   9 338.494 484.213   3
   0  -7  10 3711.76 1035.19   3
   0  -7  11 7570.92 1499.28   3
   0  -7  12 262.138 437.458   3
   0   7  12-28.1974 108.589   3
   0  -7  13 6162.32 1509.87   3
   0   7  13 6826.88 1467.44   3
   0   7  14 1083.60 572.019   3
   0  -7  14 2056.73 1030.68   3
   0  -7  15 1411.33 880.841   3
   0  -7  16 1559.75 963.053   3
   0  -8   0 24621.8 2626.84   2
   0  -8   1 34252.5 3254.65   2
   0  -8  -1 28946.0 2695.66   2
   0  -8  -2 6320.28 1201.19   2
   0  -8   2 8283.61 1438.06   2
   0  -8   3 44613.4 3396.24   3
   0  -8  -3 38277.5 1639.98   1
   0  -8   3 42678.4 3257.86   2
   0  -8   4-1947.59 1187.38   3
   0  -8   5 330.105 669.391   3
   0  -8   6 14348.6 1849.19   3
   0  -8   7 9024.02 1460.11   3
   0  -8   8 18287.9 2192.08   3
   0  -8   9 21484.9 2386.78   3
   0  -8  10 4862.61 1166.13   3
   0  -8  11 879.925 592.087   3
   0  -8  12 359.225 359.198   3
   0   8  12-570.205 662.881   3
   0  -8  13 854.708 674.001   3
   0   8  13-476.712 582.137   3
   0  -8  14 1200.29 781.827   3
   0  -8  15 924.449 736.161   3
   0  -9   0 755.668 885.377   2
   0  -9   1 1423.16 754.625   2
   0  -9  -1 1251.17 743.971   2
   0  -9   2 44476.4 4329.54   2
   0  -9  -2 30287.3 2888.04   2
   0  -9  -3 1568.43 332.828   1
   0  -9   3 1132.79 203.435   2
   0  -9   4 21430.8 2356.58   2
   0  -9   4 17663.9 2098.42   3
   0  -9   6 8295.26 1333.53   3
   0  -9   7-1639.61 887.545   3
   0  -9   8-551.639 638.022   3
   0  -9   9-349.605 571.881   3
   0  -9  10 2497.52 765.696   3
   0  -9  11 1127.42 644.274   3
   0  -9  12 8667.21 1771.25   3
   0  -9  13 802.010 647.374   3
   0   9  13-657.691 663.722   3
   0  -9  14 4983.45 1368.11   3
   0  -9  15 1183.45 886.454   3
   0 -10   0 4136.27 1508.35   2
   0 -10   1 13341.6 2110.34   2
   0 -10  -1 9337.27 1659.40   2
   0 -10   2 853.294 273.087   2
   0 -10  -2 886.787 578.944   2
   0 -10  -3 751.406 227.273   1
   0 -10   3-32.5990 1033.91   2
   0 -10   4 374.078 209.653   2
   0 -10   5 6761.94 836.375   3
   0 -10   5 11425.9 1808.47   2
   0 -10   6-1162.98 1272.39   3
   0 -10   7 15926.7 2211.79   3
   0 -10   8 2404.45 720.713   3
   0 -10   9 9083.42 1683.32   3
   0 -10  10-662.566 721.140   3
   0 -10  11-535.163 730.711   3
   0 -10  12-479.668 789.780   3
   0 -10  13-136.879 493.921   3
   0 -10  14-291.109 639.013   3
   0 -11   0 445.060 471.738   2
   0 -11  -1 5647.04 1338.76   2
   0 -11   1 8474.09 1896.65   2
   0 -11   2 1552.41 905.727   2
   0 -11  -2 1359.37 673.209   2
   0 -11  -3 3355.98 575.096   1
   0 -11   3 5640.40 1532.53   2
   0 -11  -4 1464.39 349.698   1
   0 -11   4 1228.91 297.420   2
   0 -11   5 1366.66 609.335   2
   0 -11   6 5421.66 1387.66   2
   0 -11   6 1798.07 1060.43   3
   0 -11   7 1781.18 811.900   3
   0 -11   8-766.439 1149.39   3
   0 -11   9 242.318 810.945   3
   0 -11  10-2974.57 1564.80   3
   0 -11  11 7093.03 1627.60   3
   0 -11  12 2526.82 712.535   3
   0 -11  13 488.474 449.957   3
   0 -12   0 20942.0 2630.39   2
   0 -12   1 3444.69 1454.46   2
   0 -12  -1 533.618 573.624   2
   0 -12  -2 4073.75 1289.97   2
   0 -12   2 7845.72 1860.05   2
   0 -12  -3 17.8538 53.2699   1
   0 -12   3 565.425 621.162   2
   0 -12   4-1048.69 1180.82   2
   0 -12   5-206.601 885.806   2
   0 -12   6 3173.95 991.843   2
   0 -12   7 1290.47 763.852   2
   0 -12   7-2849.84 1817.06   3
   0 -12   8 15295.6 2457.36   3
   0 -12   9-1366.45 1416.12   3
   0 -12  11-3152.30 1760.33   3
   0 -12  13-2395.42 1455.57   3
   0 -13   0 404.345 648.353   2
   0 -13  -1 5385.63 1408.50   2
   0 -13   1 8025.17 1783.49   2
   0 -13   2 5430.79 1617.75   2
   0 -13   3 4571.79 1468.14   2
   0 -13   4-100.313 548.151   2
   0 -13   5 4659.71 1441.86   2
   0 -13   7 649.195 147.012   2
   0 -13   8 5647.53 1530.56   2
   0 -13   9 6585.50 1577.11   2
   0 -13   9-64.7581 1573.24   3
   0 -13  10-1429.97 1768.47   3
   0 -13  11-2643.93 1888.81   3
   0 -13  12 499.846 1220.01   3
   0 -14   0 1026.27 742.110   2
   0 -14  -1 1096.48 814.631   2
   0 -14   1 229.693 450.407   2
   0 -14   2 10728.2 2172.06   2
   0 -14   3 11538.2 2274.29   2
   0 -14   4 1330.38 970.531   2
   0 -14   5 939.486 686.874   2
   0 -14   6-1344.78 1264.74   2
   0 -14   7 817.788 731.508   2
   0 -14   8-1978.46 965.403   2
   0 -14   9-7.74419 403.144   2
   0 -14  10 1755.68 867.083   2
   0 -15   0 1278.58 844.629   2
   0 -15  -1 2485.95 1187.45   2
   0 -15   1 795.140 633.381   2
   0 -15   2 377.621 628.390   2
   0 -15   3 4280.39 1488.98   2
   0 -15   4 1252.90 954.938   2
   0 -15   5 857.411 753.598   2
   0 -15   6 1859.99 783.968   2
   0 -15   7-1234.55 1115.57   2
   0 -15   9-1701.94 1158.58   2
   0 -15  10-1156.06 895.940   2
   0 -16   0 1491.20 873.614   2
   0 -16   1 3245.34 1184.84   2
   0 -16   2 469.486 535.976   2
   0 -16   3 3064.14 1241.32   2
   0 -16   4 4054.45 1510.00   2
   0 -16   5 1966.89 1055.74   2
   0 -16   6 1821.01 978.942   2
   0 -16   7 1360.42 910.487   2
   0 -16   8-2418.80 1459.90   2
   0 -16   9 127.214 865.623   2
   0 -17   0 4130.37 1517.17   2
   0 -17   1 2161.21 1046.66   2
   0 -17   2 905.908 655.885   2
   0 -17   3 1267.18 860.274   2
   0 -17   4 4602.03 1701.18   2
   0 -17   5 4262.95 1555.41   2
   0 -17   6 2352.29 1336.81   2
   0 -17   7 1635.89 1012.69   2
   0 -17   8 582.765 564.087   2
   0 -18   1 2844.51 1253.42   2
   0 -18   2 1763.43 970.594   2
   0 -18   3 1853.85 1038.96   2
   0 -18   4 320.474 566.963   2
   0 -18   5 3212.11 1359.52   2
   0 -18   6 2986.92 1287.45   2
   0 -18   7 1965.86 1273.40   2
   0 -18   8 2196.11 1193.56   2
   0 -19   1 2840.86 1561.48   2
   0 -19   2 1570.15 1039.72   2
   0 -19   3 1904.50 996.972   2
   0 -19   4 1886.53 1098.52   2
   0 -19   5 1076.29 863.531   2
  -1   0  18-82.7735 179.074   3
  -1   0  17 9513.03 1881.69   3
  -1   0  16 410.889 397.296   3
  -1   0  15 5932.34 1317.06   3
  -1   0  14 166.554 355.497   3
  -1   0  13 4953.51 1144.79   3
  -1   0  12-142.987 133.684   3
  -1   0  11 4531.04 1075.11   3
  -1   0  10 605.638 435.342   3
  -1   0   9 30592.8 2304.49   3
  -1   0   8 17.2730 69.0319   3
  -1   0   7 64677.4 2822.64   3
  -1   0   6-49.5331 90.0892   3
  -1   0   5 18603.3 1348.41   3
  -1   0   4-162.568 194.410   3
   1   0   2 39.5083 56.0523   3
  -1   0  -2-21.7735 50.3698   3
  -1   0  -3 5697.25 526.684   3
   1   0   3 6366.71 543.506   3
   1   0   4 57.2430 60.7984   3
  -1   0  -4 54.4739 27.9412   3
   1   0   5 28688.1 1477.87   3
  -1   0  -5 30270.3 1664.39   3
   1   0   6 179.240 180.844   3
  -1   0  -6-84.9099 138.707   3
   1   0   7 21396.6 1506.40   3
   1   0   8-64.3403 123.148   3
   1   0   9 44262.9 2593.04   3
   1   0  10 119.383 233.182   3
   1   0  11 21365.2 2136.27   3
   1   0  12-35.4934 144.849   3
   1   0  13 258.831 355.148   3
   1   0  14-32.8927 281.694   3
   1   0  15 7731.00 1506.05   3
  -1   1  18 467.800 556.438   3
  -1  -1  18 732.489 534.368   3
  -1  -1  17 291.314 494.976   3
  -1   1  17 125.346 163.221   3
  -1   1  16 2829.22 1016.17   3
  -1  -1  16 2314.09 878.588   3
  -1  -1  15 2547.17 877.592   3
  -1   1  15 2417.89 897.196   3
  -1   1  14 11060.5 1793.10   3
  -1  -1  14 10685.5 1713.05   3
  -1  -1  13 3800.09 998.951   3
  -1   1  13 5123.46 1225.34   3
  -1  -1  12 11231.4 1649.67   3
  -1   1  12 12944.4 1787.36   3
  -1   1  11 12632.4 1709.66   3
  -1  -1  11 12564.4 1614.40   3
  -1  -1  10 10551.9 1418.25   3
  -1   1  10 11564.9 1502.97   3
  -1   1   9 7189.73 1060.54   3
  -1  -1   9 8232.80 1260.25   3
  -1  -1   8 13666.3 1484.71   3
  -1   1   8 13977.5 1449.80   3
  -1  -1   7 5228.41 829.939   3
  -1   1   7 4318.80 722.454   3
  -1  -1   6 7273.07 930.471   3
  -1   1   6 7172.64 926.494   3
   1   1  -5 26604.7 1698.92   3
  -1  -1   5 30612.8 1662.17   3
  -1  -1   4 155729. 3565.77   3
   1   1  -4 160995. 3777.15   3
  -1  -1   3 19304.1 1083.11   3
   1   1  -3 19163.6 1187.87   3
   1   1  -2 13749.7 856.939   3
  -1  -1   2 12543.7 756.440   3
  -1   1   2 13050.9 852.984   1
  -1   1  -2 17030.4 946.059   3
   1   1   2 19330.8 1116.73   2
   1   1   2 18077.7 622.488   3
   1  -1   2 18431.6 1006.03   3
  -1   1  -3 9726.73 756.101   3
   1  -1   3 9796.36 756.118   3
   1   1   3 10103.3 638.346   3
  -1   1  -4 146550. 3337.61   3
   1   1   4 144425. 2889.27   3
   1  -1   4 143274. 3310.13   3
   1   1   5 3549.76 524.322   3
   1  -1   5 3251.63 514.402   3
  -1   1  -5 3235.34 541.089   3
   1  -1   6 75729.9 2809.95   3
   1   1   6 82936.9 2811.97   3
   1  -1   7 191.181 144.089   3
   1   1   7 232.489 136.017   3
   1  -1   8 159.886 92.0392   3
   1   1   8 251.951 256.452   3
   1  -1   9 1497.88 488.410   3
   1   1   9 1473.60 450.377   3
   1   1  10 10961.2 1382.30   3
   1  -1  10 10910.8 1401.55   3
   1   1  11 9265.34 1305.83   3
   1  -1  11 9596.72 1380.87   3
   1  -1  12 13312.4 1714.63   3
   1   1  12 13945.7 1722.39   3
   1   1  13 4969.69 1119.96   3
   1  -1  13 4188.32 1000.81   3
   1   1  14 15921.8 1994.43   3
   1  -1  14 15851.6 2171.12   3
   1  -1  15 1300.14 607.081   3
   1   1  15 1574.58 723.654   3
   1  -1  16 1928.67 729.790   3
  -1   2  18 2936.69 1065.51   3
  -1  -2  18 3594.95 1201.56   3
  -1   2  17 927.229 592.222   3
  -1  -2  17 939.723 526.747   3
  -1   2  16 4649.52 1258.47   3
  -1  -2  16 4256.07 1180.74   3
  -1  -2  15 278.273 154.076   3
  -1   2  15 63.1814 331.523   3
  -1   2  14 17710.6 2348.80   3
  -1  -2  14 16951.0 2262.75   3
  -1   2  13 5705.63 1281.16   3
  -1  -2  13 5540.00 1196.28   3
  -1   2  12 4248.35 1063.04   3
  -1  -2  12 2834.95 814.558   3
  -1  -2  11 2500.03 697.072   3
  -1   2  11 2557.78 726.637   3
  -1  -2  10 12106.2 1529.98   3
  -1   2  10 13058.7 1582.52   3
  -1   2   9 10086.2 1416.41   3
  -1  -2   9 9561.99 1249.76   3
  -1   2   8 20661.3 1855.94   3
  -1  -2   8 18729.7 1623.26   3
  -1  -2   7 4625.44 764.123   3
  -1  -2   6 86470.7 3141.23   3
   1   2  -5 12377.9 1141.76   3
  -1  -2   5 10695.7 1000.19   3
  -1  -2   4 10728.1 882.522   3
   1   2  -4 11687.5 1032.77   3
  -1  -2   3 39765.9 1603.23   3
   1   2  -3 44031.1 1845.28   3
  -1   2   3 39711.7 1588.60   1
   1   2  -2 1673.15 319.845   3
  -1  -2   2 1214.23 237.564   3
  -1   2   2 1241.44 265.310   1
   1  -2  -2 1340.30 292.639   1
  -1  -2   1 248658. 3102.97   3
   1   2  -1 238229. 3046.17   3
  -1   2   0 28805.4 1120.12   2
  -1  -2   0 28542.5 979.165   3
  -1  -2   0 26462.6 849.907   1
  -1   2  -1 2846.32 499.581   3
  -1  -2  -1 4799.90 689.038   2
   1   2   1 4867.09 872.969   2
   1  -2   1 3658.57 410.756   2
  -1   2  -2 186420. 3910.79   3
   1   2   2 195897. 4270.08   2
   1  -2   2 198698. 4459.39   3
  -1   2  -3 33029.3 1677.80   3
   1  -2   3 30601.2 1633.17   3
  -1   2  -4 36748.7 1841.38   3
   1   2   4 37573.2 1520.53   3
   1  -2   4 38141.2 1890.53   3
  -1   2  -5 123.173 104.467   3
   1  -2   5-90.6378 81.1898   3
   1   2   5-30.8295 84.2610   3
   1   2   6 27694.5 1582.50   3
   1  -2   6 28111.0 1754.60   3
   1  -2   7 31166.3 2041.97   3
   1   2   7 32581.8 1918.94   3
   1   2   8 25796.2 1844.93   3
   1  -2   8 25491.0 1928.80   3
   1  -2   9 8109.00 1155.65   3
   1   2   9 8408.13 1174.34   3
   1  -2  10 14090.2 1614.21   3
   1   2  10 13744.1 1539.88   3
   1  -2  11 3177.44 818.014   3
   1   2  11 3593.45 831.990   3
   1   2  12 286.470 303.779   3
   1  -2  12 24.4343 216.352   3
   1  -2  13-268.167 422.890   3
   1   2  13 246.743 323.516   3
   1  -2  14 2591.37 811.981   3
   1   2  14 3687.90 1043.42   3
   1  -2  15 1161.21 643.664   3
   1  -2  16 4195.09 1368.29   3
  -1   3  18 370.967 580.189   3
  -1   3  17 610.509 452.921   3
  -1  -3  17 156.561 404.570   3
  -1  -3  16 296.034 300.215   3
  -1   3  16 523.754 648.189   3
  -1  -3  15 717.044 433.130   3
  -1   3  15 1353.83 778.388   3
  -1   3  14 503.554 627.324   3
  -1  -3  14 232.975 267.802   3
  -1  -3  13 9223.30 1558.17   3
  -1   3  13 10861.5 1769.09   3
  -1   3  12 1451.36 576.245   3
  -1  -3  12 1682.93 636.983   3
  -1  -3  11 14850.7 1900.26   3
  -1   3  11 16086.3 1955.30   3
  -1   3  10 1177.87 328.307   3
  -1  -3  10 1372.94 553.839   3
  -1  -3   9 11613.0 1378.92   3
  -1   3   9 11854.1 1511.79   3
  -1  -3   8 10984.2 1281.16   3
  -1  -3   7 72511.5 3153.98   3
  -1  -3   6 50815.8 2426.09   3
  -1   3   5 16534.0 1161.90   1
  -1  -3   5 16615.4 1306.38   3
  -1   3   4 3682.24 529.649   1
  -1  -3   4 3885.27 586.201   3
   1   3  -4 3313.83 606.529   3
  -1  -3   3 31271.3 1540.89   3
   1  -3  -3 33202.4 1544.20   1
   1   3  -3 35599.2 1720.27   3
  -1   3   3 31341.2 1454.37   1
   1  -3  -2 22231.8 1258.14   1
   1   3  -2 23088.5 1285.56   3
  -1  -3   2 20627.6 1152.02   3
  -1   3   1 9058.69 828.530   2
  -1  -3   1 8391.00 708.273   3
   1   3  -1 8249.08 708.288   3
  -1   3   0 9043.86 931.581   2
   1  -3   0 9712.59 825.833   2
   1   3   0 8043.19 652.105   3
  -1  -3   0 8871.15 774.902   3
  -1  -3   0 8782.60 1086.90   2
   1  -3   1 2524.50 444.896   2
   1   3   1 2734.88 683.936   2
  -1   3  -1 1773.77 391.278   3
  -1  -3  -1 3175.28 758.402   2
  -1   3  -2 5119.03 746.256   3
   1   3   2 6451.48 985.698   2
   1  -3   2 4695.55 630.785   3
  -1  -3  -2 5820.68 888.123   2
   1  -3   3 184862. 4639.85   3
   1   3   3 190370. 4618.21   2
   1  -3   4 333.807 252.109   3
  -1   3  -4 396.543 223.589   3
   1   3   4 770.507 413.756   2
   1  -3   5 60865.7 2735.67   3
   1   3   6 12731.2 1119.68   3
   1  -3   6 13323.0 1329.52   3
   1  -3   7 24055.5 1864.73   3
   1   3   7 23388.8 1659.29   3
   1   3   8 1720.61 444.860   3
   1  -3   8 1771.81 527.640   3
   1  -3   9 1197.09 453.597   3
   1   3   9 1401.74 482.050   3
   1   3  10 410.742 370.184   3
   1  -3  10-67.8055 277.510   3
   1  -3  11 14170.6 1692.70   3
   1   3  11 20105.3 2039.96   3
   1  -3  12 138.478 231.186   3
   1   3  12 244.744 248.843   3
   1   3  13 15070.7 1895.69   3
   1  -3  13 13783.8 1979.34   3
   1   3  14 911.062 442.764   3
   1  -3  14 2293.75 1040.05   3
   1  -3  15 6743.41 1638.36   3
   1  -3  16 1968.04 1070.77   3
  -1  -4  17 892.739 511.775   3
  -1   4  17 1037.19 758.876   3
  -1  -4  16 8170.94 1668.24   3
  -1   4  16 9411.54 1946.36   3
  -1   4  15 291.805 540.750   3
  -1  -4  15 21.1280 392.244   3
  -1   4  14 2925.71 1051.21   3
  -1  -4  14 2507.29 872.290   3
  -1  -4  13 479.990 90.6938   3
  -1   4  13 468.569 238.351   3
  -1  -4  12 808.802 481.078   3
  -1   4  12 470.798 214.984   3
  -1  -4  11 1439.38 505.401   3
  -1   4  11 1080.38 261.898   3
  -1   4  10 27173.0 2519.10   3
  -1  -4  10 23501.4 2184.21   3
  -1  -4   9 3688.51 769.572   3
  -1  -4   8 32518.5 2250.84   3
  -1  -4   7 1162.07 430.841   3
  -1   4   6 20091.3 1353.48   1
  -1  -4   6 18879.3 1543.88   3
  -1  -4   5 6391.24 858.227   3
  -1   4   5 6154.35 726.329   1
  -1  -4   4 16918.6 1297.79   3
  -1   4   4 15546.6 1080.55   1
   1  -4  -3 25373.2 1457.94   1
  -1  -4   3 23089.0 1442.16   3
   1   4  -3 28157.0 1697.79   3
  -1   4   2 1677.20 466.703   2
   1   4  -2 1180.11 329.763   3
  -1  -4   2 1100.92 328.615   3
   1  -4  -2 882.542 210.790   1
  -1  -4   1 423571. 6435.71   3
  -1   4   1 431528. 6746.02   2
   1  -4   0 724750. 8712.08   2
   1   4   0 760853. 8320.20   3
   1   4   1 146836. 5469.83   2
  -1   4  -1 131750. 4917.47   3
  -1   4  -2 35483.3 2293.09   3
   1  -4   2 33561.4 2382.23   3
   1   4   2 41585.7 2696.17   2
  -1  -4  -2 36049.8 2244.57   2
   1  -4   3 11371.6 1339.70   3
   1   4   3 13001.6 1485.93   2
  -1   4  -3 11731.1 1285.62   3
   1  -4   4 156.102 131.095   3
   1  -4   5 1372.71 418.087   3
   1  -4   6 63408.6 3177.29   3
   1   4   7 13338.4 1318.47   3
   1  -4   7 13497.0 1482.18   3
   1  -4   8 50749.6 3091.45   3
   1   4   8 61091.4 3097.37   3
   1   4   9 25607.2 2018.09   3
   1  -4   9 24731.3 2245.41   3
   1   4  10 22240.9 2040.80   3
   1  -4  10 21666.3 2196.67   3
   1  -4  11 4949.46 1169.97   3
   1   4  11 4326.29 997.245   3
   1  -4  12 2522.08 950.139   3
   1   4  12 2700.22 831.560   3
   1   4  13 129.081 222.885   3
   1  -4  13 1422.57 841.459   3
   1  -4  14 1313.61 868.745   3
   1  -4  15 4006.26 1261.88   3
   1  -4  16 5650.71 1587.56   3
   1  -4  17 1812.13 1051.62   3
  -1  -5  17 2298.54 999.364   3
  -1   5  17 2379.26 1085.10   3
  -1  -5  16 263.778 65.6952   3
  -1   5  16 712.362 855.861   3
  -1   5  15 2830.64 964.829   3
  -1  -5  15 1416.14 623.853   3
  -1  -5  14 3237.14 955.314   3
  -1   5  14 3727.02 1046.82   3
  -1  -5  13 1539.30 562.142   3
  -1   5  13 1728.49 566.279   3
  -1  -5  12 11338.1 1749.53   3
  -1   5  12 13305.4 1962.07   3
  -1  -5  11 1116.69 434.515   3
  -1   5  11 1194.99 353.370   3
  -1  -5  10 5781.88 1068.86   3
  -1  -5   9 499.052 195.340   3
  -1  -5   8 404.045 272.533   3
  -1  -5   7 11010.1 1269.75   3
  -1   5   7 10990.8 1049.24   1
  -1   5   6 17233.0 1263.94   1
  -1  -5   6 16950.2 1509.61   3
  -1   5   5 40918.7 1843.76   1
  -1  -5   5 37584.9 2067.56   3
  -1  -5   4 23241.1 1709.83   3
   1  -5  -4 23007.5 1436.92   1
  -1  -5   3 66100.9 2784.95   3
   1  -5  -3 65270.9 2441.76   1
   1   5  -2 34099.0 1981.47   3
  -1   5   2 37892.0 2210.82   2
  -1  -5   2 32722.6 1994.16   3
  -1   5   1 1414.78 625.866   2
  -1  -5   1 775.329 500.269   2
  -1  -5   1-398.712 563.539   3
   1   5  -1 886.323 423.153   3
   1  -5   0 500.380 534.155   2
  -1  -5   0-526.380 733.811   2
  -1   5   0-138.252 360.802   2
   1   5   0-59.3463 253.139   3
  -1  -5  -1 23066.0 2158.98   2
   1  -5   1 24017.5 1963.43   2
   1   5   1 22434.1 1802.85   3
  -1   5  -1 23354.4 2191.54   3
   1   5   1 24544.9 2384.76   2
   1  -5   2 46934.1 2667.99   2
  -1  -5  -2 37555.3 2576.37   2
   1  -5   3 15331.8 1663.26   3
   1   5   4 37493.6 918.809   1
   1  -5   4 49003.9 3123.94   3
   1  -5   5 2441.00 553.742   3
   1  -5   6 87573.9 4072.43   3
   1  -5   7 44314.1 2798.34   3
   1  -5   8 5592.57 1091.55   3
   1   5   8 5511.98 863.143   3
   1   5   9 697.985 240.791   3
   1  -5   9 847.358 505.568   3
   1   5  10 4736.84 931.810   3
   1  -5  10 5684.64 1197.81   3
   1   5  11 6428.15 1193.19   3
   1  -5  11 6184.81 1375.81   3
   1  -5  12 9592.47 1700.29   3
   1   5  12 10719.1 1589.60   3
   1   5  13 3602.05 1031.71   3
   1  -5  13 3986.21 1224.98   3
   1  -5  14 5835.12 1473.53   3
   1  -5  15 1731.16 882.397   3
   1  -5  16 1261.30 921.633   3
   1  -5  17 499.759 527.937   3
  -1  -6  16 2720.29 1237.62   3
  -1   6  16 2143.20 1051.57   3
  -1   6  15 4235.24 1248.67   3
  -1  -6  15 6373.06 1620.77   3
  -1  -6  14 1126.22 628.509   3
  -1   6  14 569.882 210.285   3
  -1  -6  13 1292.83 648.497   3
  -1   6  13 2114.76 759.607   3
  -1  -6  12 45.2386 157.655   3
  -1   6  12-405.706 566.184   3
  -1  -6  11 2805.45 779.273   3
  -1  -6  10 3052.52 730.547   3
  -1  -6   9 32361.9 2399.53   3
  -1  -6   8 2395.80 639.622   3
  -1  -6   7 70342.9 3532.72   3
  -1   6   7 70332.6 2630.56   1
  -1   6   6 4986.36 679.184   1
  -1  -6   6 6372.38 1061.58   3
  -1  -6   5 27750.1 2038.44   3
   1  -6  -4 2155.59 484.719   1
  -1  -6   4 2164.25 593.213   3
   1  -6  -3 30617.7 1774.77   1
  -1  -6   3 31257.8 2147.57   3
  -1  -6   2 20470.7 1910.04   3
   1   6  -1 17986.1 1611.99   3
   1  -6  -1 18734.3 1793.03   2
  -1  -6   1 19635.4 2116.29   2
  -1   6   0 1528.18 536.643   2
   1  -6   0 724.381 248.782   2
   1   6   0 660.122 174.290   3
  -1  -6   0 2052.64 435.315   2
   1   6   1 75539.6 3656.32   3
   1  -6   1 70663.9 3575.20   2
  -1  -6  -1 67536.8 3976.25   2
   1  -6   2 5622.49 1003.32   2
  -1  -6  -2 4907.55 1027.92   2
   1  -6   3 9876.17 1234.07   3
   1  -6   4 8752.89 1156.00   3
   1   6   5 6187.88 411.928   1
   1  -6   5 8003.62 1252.41   3
   1   6   6 566.077 177.426   1
   1  -6   6 152.712 280.280   3
   1  -6   7 34728.5 2753.20   3
   1  -6   8 521.871 431.763   3
   1  -6   9 13198.1 1728.34   3
   1   6   9 14082.8 1607.38   3
   1  -6  10 559.868 501.897   3
   1   6  10-187.332 365.072   3
   1  -6  11 2554.66 923.886   3
   1   6  11 2110.36 649.220   3
   1   6  12 7968.73 1389.22   3
   1  -6  12 7273.02 1483.67   3
   1  -6  13 3973.74 1226.21   3
   1  -6  14 2383.13 966.174   3
   1  -6  15 3449.97 1216.74   3
   1  -6  16 809.598 639.689   3
  -1  -7  16 2337.30 1160.20   3
  -1   7  16 872.933 637.219   3
  -1   7  15-299.651 436.455   3
  -1  -7  15 1538.13 975.940   3
  -1  -7  14 8034.34 1679.75   3
  -1   7  14 9837.28 1862.66   3
  -1  -7  13 2163.08 950.829   3
  -1   7  13-38.0309 634.401   3
  -1  -7  12 19065.6 2379.18   3
  -1  -7  11 8010.75 1522.85   3
  -1  -7  10 2821.10 897.996   3
  -1  -7   9 862.048 592.736   3
  -1  -7   8 569.935 474.479   3
  -1   7   7 3104.58 535.348   1
  -1  -7   7 4973.66 1056.82   3
  -1  -7   6 24695.0 2100.86   3
  -1  -7   5 12293.4 1391.63   3
   1  -7  -4 59711.6 2646.40   1
  -1  -7   4 57314.7 3258.63   3
   1  -7  -3 2141.22 468.145   1
  -1  -7   3 2340.95 466.101   3
  -1  -7   2 42132.5 3200.50   2
  -1  -7   2 42153.6 3002.83   3
  -1  -7   1 3969.96 778.237   2
   1  -7  -1 4492.45 995.481   2
  -1  -7   0 12457.9 1868.79   2
   1  -7   0 8899.17 1315.05   2
   1  -7   1 18398.3 1995.52   2
  -1  -7  -1 17147.6 2194.78   2
  -1  -7  -2 283.239 165.107   2
   1  -7   2-34.3090 732.873   2
   1  -7   3 28848.2 2577.32   2
   1  -7   4 36948.0 3116.07   3
   1  -7   5-521.524 1074.62   3
   1   7   6 20037.3 776.027   1
   1  -7   6 26780.4 2582.30   3
   1   7   7 8611.52 651.586   1
   1  -7   7 9772.27 1519.32   3
   1  -7   8 97.3783 137.793   3
   1  -7   9 6029.04 1314.24   3
   1  -7  10 1466.77 689.464   3
   1   7  10 906.158 252.388   3
   1  -7  11 4894.00 1264.27   3
   1   7  11 5119.01 1104.26   3
   1   7  12 6084.48 1192.57   3
   1  -7  12 5541.84 1380.40   3
   1  -7  13 2292.72 892.837   3
   1  -7  14 5662.47 1523.27   3
   1  -7  15 2025.54 955.704   3
   1  -7  16 348.205 460.368   3
  -1  -8  15 1929.58 1062.82   3
  -1   8  15-379.615 651.604   3
  -1   8  14 161.631 363.423   3
  -1  -8  14 1539.82 973.666   3
  -1  -8  13 887.071 721.056   3
  -1  -8  12 2342.74 1027.17   3
  -1  -8  11 4511.09 1220.71   3
  -1  -8  10 7484.34 1424.22   3
  -1  -8   9 4163.03 1075.02   3
  -1  -8   8 17573.2 2010.90   3
  -1  -8   7 1273.00 618.323   3
  -1  -8   6 17270.6 1917.27   3
  -1  -8   5 147.714 325.047   3
  -1  -8   4 597.772 343.716   3
   1  -8  -4 1568.19 478.748   1
  -1  -8   3 62.5746 795.251   3
   1  -8  -3 611.480 168.260   1
  -1  -8   2 16559.7 2225.49   2
  -1  -8   1 10689.6 1878.82   2
   1  -8  -1 6953.15 1182.01   2
  -1  -8   0 75102.6 4703.39   2
   1  -8   0 60106.2 3747.71   2
   1  -8   1 42896.5 3326.39   2
  -1  -8  -1 38265.1 3395.35   2
   1  -8   2 10076.0 1684.36   2
  -1  -8  -2 7382.19 1300.55   2
  -1  -8  -3 9006.72 1549.94   2
   1  -8   3 9069.17 1492.33   2
   1  -8   4 1578.57 652.481   2
   1  -8   6 5049.32 723.585   3
   1  -8   7 7536.30 1317.37   3
   1  -8   8 28628.5 2950.73   3
   1  -8   9-29.5034 380.166   3
   1  -8  10 1444.20 398.337   3
   1  -8  11 2282.65 783.421   3
   1   8  11 2409.86 683.062   3
   1  -8  12 775.639 274.217   3
   1  -8  13 342.660 96.6789   3
   1  -8  14 6750.76 1602.31   3
   1  -8  15 123.124 314.420   3
  -1  -9  15 2807.31 1077.25   3
  -1   9  15 1369.73 612.972   3
  -1   9  14-1123.35 959.229   3
  -1  -9  14 317.967 532.043   3
  -1  -9  13 4528.56 1247.85   3
  -1  -9  12 3397.18 1130.58   3
  -1  -9  11 869.380 598.007   3
  -1  -9  10 587.121 491.624   3
  -1  -9   9 344.824 375.172   3
  -1  -9   8 150.746 253.355   3
  -1  -9   7 2485.63 759.975   3
  -1  -9   6 8291.31 1349.29   3
  -1  -9   5 31652.2 2913.98   3
   1  -9  -5 26770.9 1809.58   1
  -1  -9   4 5578.52 1038.08   3
   1  -9  -4 6230.22 926.138   1
   1  -9  -3 13276.3 1316.45   1
  -1  -9   3 16953.8 2245.63   2
  -1  -9   3 15042.2 1858.01   3
  -1  -9   2-724.669 1074.29   2
   1  -9  -1 3427.22 880.691   2
  -1  -9   1 5551.19 1456.89   2
  -1  -9   0 7347.06 1656.04   2
   1  -9   0 4966.72 1125.31   2
  -1  -9  -1 6588.37 1577.49   2
   1  -9   1 6328.56 1471.23   2
   1  -9   2 1013.63 677.837   2
  -1  -9  -2 736.491 513.465   2
   1  -9   3 9847.41 1784.32   2
  -1  -9  -3 6713.14 1439.69   2
   1  -9   4 2075.69 580.492   2
   1  -9   5 22235.6 2375.50   2
   1  -9   6-2567.59 1572.61   3
   1  -9   8 43454.5 3985.37   3
   1  -9   9 16871.1 2432.56   3
   1  -9  10 1946.32 360.355   3
   1  -9  11 8652.15 1743.08   3
   1  -9  12-889.016 923.326   3
   1  -9  13 4050.77 1207.63   3
   1  -9  14-736.120 781.153   3
   1  -9  15-185.523 774.938   3
  -1 -10  14 1526.88 781.860   3
  -1 -10  13 1229.54 794.469   3
  -1 -10  12 180.784 494.745   3
  -1 -10  11 211.889 447.193   3
  -1 -10  10 5690.53 1302.97   3
  -1 -10   9 3552.34 1024.84   3
  -1 -10   8 6940.31 1359.80   3
  -1 -10   7 1683.39 462.205   3
  -1 -10   6 2327.63 466.515   3
   1 -10  -5 2269.30 569.406   1
  -1 -10   5 413.614 918.503   3
   1 -10  -4 727.697 352.982   1
  -1 -10   4 1309.78 706.737   2
   1 -10  -3 1085.53 282.600   1
  -1 -10   3 1498.94 507.176   2
  -1 -10   2 11190.5 2085.22   2
   1 -10  -1 2878.53 878.714   2
  -1 -10   1 3509.72 1233.99   2
  -1 -10   0 23670.5 3114.70   2
   1 -10   0 19231.6 2223.55   2
  -1 -10  -1 4496.00 1211.48   2
   1 -10   1 6431.28 1621.55   2
   1 -10   2 64146.7 4382.57   2
  -1 -10  -2 52449.2 3973.97   2
   1 -10   3 10771.1 1992.27   2
  -1 -10  -3 7687.96 1492.53   2
   1 -10   4-1426.17 1256.03   2
   1 -10   5-111.129 567.935   2
   1 -10   6 2825.48 910.816   2
   1 -10   7-2096.95 1604.65   3
   1 -10   8 681.508 962.805   3
   1 -10   9-2152.99 1527.89   3
   1 -10  10 2144.63 628.959   3
   1 -10  11-2354.41 1605.10   3
   1 -10  12-225.094 928.621   3
   1 -10  13-651.594 1175.23   3
   1 -10  14-2315.60 1487.11   3
  -1 -11  14 158.094 154.659   3
  -1 -11  13 1576.99 768.139   3
  -1 -11  12 289.775 246.159   3
  -1 -11  11 685.804 404.399   3
  -1 -11  10-386.430 718.783   3
  -1 -11   9-910.530 773.744   3
  -1 -11   8-1816.73 1165.58   3
  -1 -11   7 1981.12 217.396   3
  -1 -11   6 5710.80 956.892   3
  -1 -11   5 2309.32 980.424   2
   1 -11  -5 1548.65 496.406   1
   1 -11  -4 472.046 275.295   1
  -1 -11   4-26.2066 515.857   2
  -1 -11   3 18140.0 2801.62   2
   1 -11  -3 12085.9 1394.96   1
  -1 -11   2 5231.87 1443.98   2
   1 -11  -1 861.701 546.720   2
  -1 -11   1 1413.72 1025.73   2
   1 -11   0 264.696 419.857   2
  -1 -11   0 1628.80 1132.23   2
   1 -11   1 443.881 495.693   2
  -1 -11  -1 1076.42 790.317   2
  -1 -11  -2 3893.66 1172.90   2
   1 -11   2 5290.06 1545.61   2
   1 -11   3 3459.84 1177.55   2
   1 -11   4 6210.32 1589.46   2
   1 -11   5 2903.67 657.263   2
   1 -11   6 3518.32 1000.61   2
   1 -11   7 5123.79 1255.67   2
   1 -11   8-213.822 1626.77   3
   1 -11   9-1411.19 1532.13   3
   1 -11  10-1542.14 1609.39   3
   1 -11  13-2146.56 1735.66   3
  -1 -12  13 370.094 487.219   3
  -1 -12  12 1482.18 412.709   3
  -1 -12  11 19.2462 557.196   3
  -1 -12  10 2848.91 738.530   3
  -1 -12   9 11359.8 2045.29   3
  -1 -12   8-1750.60 1302.64   3
  -1 -12   7-893.741 1327.73   3
  -1 -12   6 1037.30 677.706   2
  -1 -12   5-319.126 587.038   2
   1 -12  -5 51.9130 164.813   1
  -1 -12   4-1289.91 1197.32   2
   1 -12  -4 460.587 220.621   1
   1 -12  -3 7652.14 1179.36   1
  -1 -12   3 11002.7 2253.25   2
  -1 -12   2 1350.79 893.344   2
   1 -12  -1 12849.7 2126.00   2
  -1 -12   1 16277.2 2645.18   2
  -1 -12   0 5968.74 1811.34   2
   1 -12   0 2035.25 904.462   2
   1 -12   1 19702.3 2533.29   2
  -1 -12  -1 18682.3 2623.62   2
  -1 -12  -2 2408.03 1006.38   2
   1 -12   2 3729.63 1448.65   2
   1 -12   3 4152.89 1407.05   2
   1 -12   4 5178.84 1417.78   2
   1 -12   5-872.616 1111.66   2
   1 -12   6-1091.69 1174.99   2
   1 -12   7 4671.08 1228.61   2
   1 -12   8 856.790 491.773   2
   1 -12   9 7450.63 1600.68   2
  -1 -13  12-797.687 1154.42   3
  -1 -13  11-2221.18 1433.52   3
  -1 -13  10-1858.93 1321.85   3
  -1 -13   9-2112.65 1505.67   3
  -1 -13   7 498.585 536.325   2
  -1 -13   6 293.655 317.321   2
  -1 -13   5-2126.68 1228.24   2
  -1 -13   4 13020.5 2408.50   2
   1 -13  -3 2356.18 731.506   1
  -1 -13   3 3490.48 1324.20   2
  -1 -13   2 9518.92 2035.41   2
  -1 -13   1 4069.91 1497.91   2
  -1 -13   0 78.8711 199.119   2
   1 -13   0 1085.16 684.976   2
   1 -13   1 1141.15 707.377   2
  -1 -13  -1 913.172 676.743   2
  -1 -13  -2 7174.40 1667.22   2
   1 -13   2 6371.33 1466.54   2
   1 -13   3 2810.49 1293.54   2
   1 -13   4 5122.53 1400.82   2
   1 -13   5 185.601 155.539   2
   1 -13   6 2438.09 788.512   2
   1 -13   7-2090.97 1356.60   2
   1 -13   8-19.9539 686.919   2
   1 -13   9-168.045 437.167   2
  -1 -14  11-128.538 1085.31   3
  -1 -14  10 1932.66 417.847   3
  -1 -14   9 563.208 606.118   2
  -1 -14   8 518.659 411.743   2
  -1 -14   7 1669.66 648.493   2
  -1 -14   6-1293.41 1162.37   2
  -1 -14   5-1993.31 1383.70   2
  -1 -14   4-1263.68 893.898   2
  -1 -14   3 1914.66 958.141   2
  -1 -14   2 4201.56 1523.70   2
  -1 -14   1 9290.95 2144.60   2
  -1 -14   0 1483.13 805.747   2
   1 -14   0 2327.83 1022.31   2
   1 -14   1 5142.80 1359.61   2
  -1 -14  -1 4272.43 1317.74   2
  -1 -14  -2 5945.60 1569.61   2
   1 -14   2 3658.00 1166.59   2
   1 -14   3 4342.54 1527.64   2
   1 -14   4 3316.50 1275.22   2
   1 -14   5 2753.10 1095.46   2
   1 -14   6 822.126 674.701   2
   1 -14   7 27.3290 604.415   2
   1 -14   8 383.558 798.084   2
  -1 -15  12 1362.99 912.797   2
  -1 -15  11 1310.81 856.905   2
  -1 -15  10 182.089 482.790   2
  -1 -15   9-132.434 457.252   2
  -1 -15   8-1235.84 1138.50   2
  -1 -15   7-1372.64 1314.00   2
  -1 -15   6-2116.10 1460.15   2
  -1 -15   5-964.418 1073.63   2
  -1 -15   4 951.233 793.973   2
  -1 -15   3 4449.29 1536.56   2
  -1 -15   2 3865.46 1566.94   2
  -1 -15   1 1849.95 882.770   2
   1 -15   0 1097.20 774.494   2
  -1 -15   0 940.662 773.493   2
  -1 -15  -1 1223.10 790.806   2
   1 -15   1 1500.88 754.454   2
  -1 -15  -2 1585.61 1050.18   2
   1 -15   2 960.387 740.182   2
   1 -15   3 2664.69 1008.80   2
   1 -15   4 2889.21 1302.51   2
   1 -15   5 4254.16 1521.47   2
   1 -15   6 1326.09 844.667   2
   1 -15   7 1125.57 704.108   2
  -1 -16  11-729.305 740.203   2
  -1 -16  10-1353.47 1196.52   2
  -1 -16   9-829.033 949.737   2
  -1 -16   8 1311.70 317.812   2
  -1 -16   7-2464.50 1587.75   2
  -1 -16   6-649.500 690.222   2
  -1 -16   5 645.402 684.654   2
  -1 -16   4 3148.56 1336.47   2
  -1 -16   3 4552.15 1768.41   2
  -1 -16   2 6082.27 1737.07   2
  -1 -16   1 2679.10 1276.38   2
  -1 -16   0 5493.30 1625.57   2
   1 -16   1 2118.26 1010.97   2
  -1 -16  -1 2393.29 1149.31   2
   1 -16   2 2285.43 1006.17   2
   1 -16   3 984.592 753.208   2
   1 -16   4 68.1823 366.649   2
   1 -16   5 3049.25 1325.15   2
   1 -16   6 3939.79 1390.96   2
   1 -16   7 2556.93 1160.36   2
  -1 -17  10-2818.95 1754.21   2
  -1 -17   9-1345.24 1194.82   2
  -1 -17   8-2077.40 1359.75   2
  -1 -17   7 458.354 583.855   2
  -1 -17   6 2183.66 1220.60   2
  -1 -17   5 3493.47 1385.40   2
  -1 -17   4 2984.30 1386.62   2
  -1 -17   3 6438.60 1926.58   2
  -1 -17   2 1010.56 853.674   2
  -1 -17   1 1779.70 1073.10   2
  -1 -17   0 1284.69 869.086   2
   1 -17   1 1694.83 1080.48   2
  -1 -17  -1 2161.97 1206.93   2
   1 -17   2 2555.54 1124.54   2
   1 -17   3 1252.60 812.587   2
   1 -17   4 1045.01 738.891   2
   1 -17   5 1773.51 885.651   2
   1 -17   6 3701.01 1527.40   2
  -1 -18   7 1931.28 1267.75   2
  -1 -18   6 1877.84 1226.61   2
  -1 -18   5 2559.15 1446.59   2
  -1 -18   4 5283.08 1847.36   2
  -1 -18   3 1961.04 1071.78   2
  -1 -18   2 2560.48 1279.05   2
  -1 -18   1 1076.50 855.795   2
  -1 -18   0 2889.06 1376.77   2
   1 -18   2 2663.58 1312.82   2
   1 -18   3 1290.00 882.046   2
   1 -18   4 1505.28 911.348   2
   1 -18   5 1492.24 862.837   2
   1 -19   3 1467.46 1092.46   2
   1 -19   4 1525.96 940.874   2
  -2   0  18 2637.24 1057.83   3
  -2   0  17 367.930 405.882   3
  -2   0  16 8273.92 1687.62   3
  -2   0  15 201.531 109.463   3
  -2   0  14 11296.6 1916.91   3
  -2   0  13 179.969 457.224   3
  -2   0  12 579.661 620.879   3
  -2   0  11 29.2623 231.428   3
  -2   0  10 52011.1 3298.97   3
  -2   0   9 10.0342 157.451   3
  -2   0   8 38836.4 2505.57   3
  -2   0   7-263.928 345.535   3
  -2   0   6 48391.5 2511.61   3
  -2   0   5-505.408 346.928   3
  -2   0   3 215.167 166.614   1
  -2   0   2 87034.8 2677.03   1
   2   0  -2 87506.8 2712.67   1
   2   0  -1-10.0819 58.2108   1
  -2   0  -1 505.304 214.918   2
   2   0   2 147236. 3495.16   2
  -2   0  -2 191147. 2566.23   3
   2   0   3-10.5124 130.947   3
   2   0   3 152.329 155.692   2
  -2   0  -3-10.5428 80.8995   3
  -2   0  -4 3607.68 487.284   3
   2   0   4 5232.11 631.933   3
   2   0   5 434.803 268.557   3
  -2   0  -5-39.6264 54.3087   3
  -2   0  -6 92625.2 3136.52   3
   2   0   6 98215.9 3117.51   3
   2   0   7-2.95379 78.0037   3
   2   0   8 94791.7 3613.18   3
   2   0   9 43.5191 112.964   3
   2   0  10 23913.9 2054.46   3
   2   0  11-24.5162 221.186   3
   2   0  12 1367.43 547.609   3
   2   0  13-408.985 379.629   3
  -2  -1  18 774.014 630.083   3
  -2   1  18 616.396 598.830   3
  -2  -1  17 1252.49 628.775   3
  -2   1  17 1201.21 678.400   3
  -2   1  16 736.290 617.320   3
  -2  -1  16 669.067 662.081   3
  -2  -1  15 2353.84 880.069   3
  -2   1  15 3829.65 1252.34   3
  -2  -1  14 4379.61 1169.22   3
  -2   1  14 5184.03 1382.08   3
  -2  -1  13 5437.93 1207.14   3
  -2   1  13 6823.35 1423.56   3
  -2  -1  12 16137.3 2094.15   3
  -2   1  12 16269.3 2073.22   3
  -2  -1  11 8612.52 1445.71   3
  -2   1  11 7842.46 1314.23   3
  -2  -1  10 7533.33 1292.61   3
  -2   1  10 6508.28 1130.19   3
  -2   1   9-129.040 338.977   3
  -2  -1   9 495.234 431.995   3
  -2   1   8 1471.56 368.667   3
  -2  -1   8 1891.41 561.797   3
  -2  -1   7 23184.9 1767.93   3
  -2   1   7 25248.4 1919.92   3
  -2  -1   6 21760.2 1577.17   3
  -2  -1   5 68777.6 2679.03   3
  -2   1   4 27470.1 1644.97   1
  -2  -1   4 29454.2 1644.74   3
  -2  -1   3 99071.7 2752.32   3
  -2   1   3 98643.6 3018.36   1
   2  -1  -3 98635.3 3046.66   1
  -2  -1   2 75929.5 2508.15   1
  -2   1   2 77026.2 2632.30   1
  -2  -1   2 78654.0 2162.39   3
   2  -1  -2 80309.4 2720.15   1
   2   1  -1 591.492 232.705   1
   2  -1  -1 334.917 78.2410   1
  -2  -1   1 334.503 123.486   1
   2   1   0 6031.70 627.521   1
  -2  -1  -1 18244.4 1352.36   2
  -2   1  -2 48466.0 1824.18   3
   2   1   2 38226.7 2266.03   2
   2   1   3 88896.4 2800.80   2
  -2   1  -3 88389.1 2511.73   3
   2   1   3 89071.1 1908.15   3
  -2  -1  -3 83539.7 1728.81   3
   2  -1   3 90908.6 3191.71   3
  -2   1  -4 22162.2 1294.11   3
   2  -1   4 25369.7 1563.20   3
   2   1   4 28594.9 1725.99   2
   2   1   4 25973.2 1149.77   3
  -2  -1  -4 22580.2 1107.57   3
   2  -1   5 45283.3 2234.96   3
  -2   1  -5 45261.2 2090.35   3
   2   1   5 44996.7 1744.56   3
  -2   1  -6 36670.7 1982.00   3
   2   1   6 36506.0 1777.92   3
   2  -1   6 37132.1 2075.41   3
   2  -1   7 17549.1 1516.80   3
   2   1   7 16458.4 1302.06   3
   2  -1   8 3775.48 810.630   3
   2   1   8 3122.10 617.832   3
   2  -1   9 1879.62 556.342   3
   2   1   9 2036.29 533.418   3
   2  -1  10 1624.51 605.261   3
   2   1  10 1091.54 417.159   3
   2  -1  11 11371.8 1559.80   3
   2   1  11 11534.8 1484.85   3
   2   1  12 3101.84 807.056   3
   2  -1  12 3564.77 1088.23   3
   2   1  13 13727.0 1809.05   3
   2  -1  13 14384.5 1987.45   3
   2  -1  14 1908.18 950.851   3
  -2  -2  18 1535.76 832.860   3
  -2   2  18 2413.83 990.506   3
  -2   2  17 5239.26 1444.85   3
  -2  -2  17 4516.63 1319.19   3
  -2  -2  16 239.629 310.612   3
  -2   2  16 901.613 746.572   3
  -2  -2  15 4141.27 1102.54   3
  -2   2  15 6041.80 1464.02   3
  -2   2  14 999.281 657.282   3
  -2  -2  14 532.212 453.593   3
  -2  -2  13 61.1196 182.090   3
  -2   2  13-176.792 210.645   3
  -2   2  12 719.891 435.759   3
  -2  -2  12 1309.77 548.527   3
  -2  -2  11 7221.51 1201.44   3
  -2   2  11 8412.83 1382.98   3
  -2  -2  10 16683.4 1821.36   3
  -2   2  10 18922.3 2046.11   3
  -2   2   9 52229.0 3369.98   3
  -2  -2   9 49875.0 3015.95   3
  -2  -2   8 26339.9 2041.39   3
  -2  -2   7 119856. 4152.16   3
  -2  -2   6 34257.8 2078.45   3
  -2  -2   5 31244.1 1803.06   3
  -2   2   5 31405.7 1840.64   1
   2   2  -4 12822.6 1148.01   3
  -2   2   4 12714.1 1131.04   1
  -2  -2   4 12463.9 1049.51   3
  -2  -2   3 31930.0 1537.07   3
  -2   2   3 33452.0 1811.55   1
   2  -2  -3 37180.2 1983.28   1
   2   2  -3 35228.2 1714.44   3
  -2  -2   2 1126.77 263.274   3
   2  -2  -2 974.258 285.952   1
   2   2  -2 945.849 244.583   3
  -2  -2   2 1057.81 290.947   1
  -2  -2   1 288615. 3392.08   3
   2   2  -1 291077. 3694.94   3
  -2  -2   1 288898. 4572.00   1
   2   2   0 87678.9 2251.16   1
  -2  -2   0 86859.3 1423.37   3
  -2  -2  -1 61407.3 2973.98   2
  -2   2  -2 63204.4 2601.62   3
  -2  -2  -2 65597.0 2473.16   2
  -2   2  -3 10607.4 1007.58   3
   2  -2   3 8564.46 937.014   3
   2   2   3 11382.0 1287.21   2
   2   2   3 9545.37 489.892   3
   2  -2   4 1711.86 349.953   3
  -2   2  -4 2262.54 469.711   3
   2   2   4 2154.88 294.369   3
   2   2   4 2254.05 520.318   2
  -2   2  -5 1828.74 439.329   3
   2  -2   5 1745.04 508.176   3
   2   2   5 1562.29 311.677   3
   2   2   5 1746.10 524.360   2
   2   2   6 196.974 141.440   3
   2  -2   6 299.039 291.804   3
   2  -2   7 29373.9 2114.88   3
   2   2   7 27112.5 1602.19   3
   2  -2   8 3293.96 846.550   3
   2   2   8 3300.86 618.110   3
   2   2   9 13252.0 1368.63   3
   2  -2   9 12697.7 1571.42   3
   2  -2  10 4026.14 979.125   3
   2   2  10 3539.08 754.068   3
   2  -2  11 1805.98 799.341   3
   2   2  11 880.590 416.554   3
   2  -2  12 2231.39 878.873   3
   2   2  12 2054.48 617.000   3
   2  -2  13 1172.27 824.333   3
   2  -2  14 2635.86 984.671   3
  -2   3  18 904.800 678.589   3
  -2   3  17 1195.03 844.983   3
  -2  -3  17 514.365 481.797   3
  -2  -3  16 1655.36 717.395   3
  -2   3  16 1838.79 962.106   3
  -2  -3  15 628.913 361.279   3
  -2   3  15 1418.68 788.680   3
  -2   3  14 12168.5 1936.63   3
  -2  -3  14 12077.4 1868.54   3
  -2  -3  13 568.181 487.879   3
  -2   3  13 399.373 235.834   3
  -2   3  12 33445.6 3201.17   3
  -2  -3  12 27674.9 2585.63   3
  -2  -3  11 381.211 222.408   3
  -2   3  11-154.497 425.971   3
  -2   3  10 5862.01 1127.82   3
  -2  -3  10 5132.13 1007.76   3
  -2  -3   9 2671.67 678.704   3
  -2  -3   8 7391.14 1055.20   3
  -2  -3   7 235.895 201.904   3
  -2  -3   6 69364.0 2857.35   3
  -2   3   5 219.762 190.272   1
  -2  -3   5 499.057 279.986   3
  -2  -3   4 101764. 3047.98   3
   2  -3  -4 111602. 3597.58   1
   2   3  -4 113985. 3403.22   3
  -2   3   4 110887. 3387.10   1
  -2  -3   3 864.101 249.668   3
   2   3  -3 915.117 289.035   3
   2  -3  -3 861.230 329.941   1
  -2  -3   2 140320. 3004.36   3
   2   3  -2 146764. 3233.28   3
   2  -3  -2 143086. 4075.36   1
  -2  -3   1 4868.99 587.273   1
   2   3  -1 5261.54 537.438   3
  -2  -3   1 4816.95 495.248   3
   2   3   0 75308.3 1611.31   3
  -2   3   0 73844.7 2074.34   2
  -2  -3   0 74269.6 1757.03   3
  -2  -3   0 73980.7 2150.42   1
  -2  -3   0 73553.5 3217.48   2
   2   3   1 57018.4 1600.88   1
   2   3   1 56809.6 1109.27   3
   2  -3   2 476.762 146.644   2
   2   3   2 456.765 219.397   2
  -2   3  -2 509.431 154.545   3
   2   3   3 16927.4 1708.40   2
   2   3   3 15465.3 669.735   3
  -2   3  -3 17222.7 1491.73   3
   2   3   4 56527.9 3067.87   2
   2   3   4 44750.9 1340.55   3
  -2   3  -4 48378.3 2488.74   3
   2  -3   4 51864.2 3029.36   3
   2   3   5 105.319 122.338   3
   2  -3   5-311.268 415.789   3
   2  -3   6 120311. 4601.70   3
   2   3   6 124140. 3154.22   3
   2   3   7 451.713 234.932   3
   2  -3   7 223.770 226.045   3
   2   3   8 573.071 281.665   3
   2  -3   8 629.981 460.339   3
   2   3   9 2359.11 580.272   3
   2  -3   9 2702.77 792.202   3
   2   3  10 3784.40 800.543   3
   2  -3  10 4568.38 1097.80   3
   2  -3  11 251.163 496.762   3
   2   3  11 163.357 234.890   3
   2  -3  12 8312.65 1543.28   3
   2   3  12 9005.67 1367.71   3
   2  -3  13 664.791 688.294   3
   2  -3  14 11887.1 1988.56   3
  -2   4  18 5115.33 1627.14   3
  -2   4  17 2294.61 1114.74   3
  -2  -4  17 1008.65 568.010   3
  -2  -4  16-196.041 22.1041   3
  -2   4  16 802.250 777.414   3
  -2  -4  15 2405.28 911.381   3
  -2   4  15 2615.68 985.294   3
  -2   4  14 352.661 241.510   3
  -2  -4  14 833.782 558.930   3
  -2  -4  13 2390.63 764.721   3
  -2   4  13 2640.18 804.633   3
  -2  -4  12 1059.08 573.496   3
  -2   4  12 916.278 414.606   3
  -2  -4  11 3157.21 846.067   3
  -2   4  11 2350.45 613.326   3
  -2  -4  10 12846.1 1636.58   3
  -2  -4   9 13491.6 1518.79   3
  -2  -4   8 23689.3 1958.53   3
  -2  -4   7 27196.9 1943.33   3
  -2  -4   6 10720.5 1184.74   3
  -2  -4   5 156.610 99.0245   3
  -2   4   5 81.6843 80.6086   1
  -2   4   4 3478.27 568.507   1
   2  -4  -4 3573.42 694.961   1
  -2  -4   4 3309.52 552.703   3
   2   4  -3 2502.21 512.667   3
   2  -4  -3 2306.31 521.480   1
  -2  -4   3 2323.05 447.344   3
   2   4  -2 55535.9 2124.29   3
  -2  -4   2 46934.8 1823.30   3
  -2  -4   1 102629. 2759.57   3
  -2   4   1 106151. 2986.17   2
   2   4  -1 107851. 2656.99   3
  -2  -4   0 29081.3 2413.44   2
  -2  -4   0 31902.3 1660.80   3
  -2  -4   0 26468.6 1264.16   1
   2   4   0 28671.6 1260.75   3
  -2   4   0 30589.0 1777.75   2
   2  -4   1 52099.4 1926.16   2
  -2  -4  -1 49571.9 3212.18   2
   2   4   1 54205.6 1612.07   3
   2   4   2 9248.01 1455.41   2
   2   4   2 9312.78 556.398   1
   2   4   2 6384.79 603.796   3
   2  -4   2 7629.84 813.947   2
  -2  -4  -2 9848.81 1319.16   2
  -2   4  -2 8223.49 1200.62   3
   2  -4   4 2193.64 544.533   3
   2  -4   5 3093.53 401.891   3
   2   4   5 3297.49 442.399   3
   2   4   6 68.3221 54.9516   3
   2  -4   6-243.395 409.863   3
   2   4   7 18328.5 1363.30   3
   2  -4   7 18018.0 1861.86   3
   2  -4   8 14990.9 1770.56   3
   2   4   8 15159.5 1346.88   3
   2   4   9 14473.5 1445.12   3
   2  -4   9 14663.0 1811.28   3
   2  -4  10 1648.00 708.877   3
   2   4  10 1101.63 484.075   3
   2   4  11 10232.3 1360.15   3
   2  -4  11 9143.46 1524.62   3
   2  -4  12 250.201 421.722   3
   2  -4  13 1249.28 757.468   3
   2  -4  14 4388.66 1311.62   3
   2  -4  15 299.696 496.182   3
  -2   5  18 788.736 765.561   3
  -2   5  17 672.077 596.591   3
  -2  -5  17 215.612 375.381   3
  -2  -5  16 493.381 357.076   3
  -2   5  16-16.5894 211.575   3
  -2  -5  15 4261.00 1160.45   3
  -2   5  15 4424.08 1220.48   3
  -2  -5  14 977.484 563.506   3
  -2   5  14 888.955 527.011   3
  -2   5  13 6550.15 1406.71   3
  -2  -5  13 6135.80 1247.24   3
  -2  -5  12 1849.20 694.081   3
  -2   5  12 1142.99 277.596   3
  -2  -5  11 1620.19 582.361   3
  -2  -5  10 6766.43 1146.96   3
  -2  -5   9 311.438 251.549   3
  -2  -5   8 756.813 323.749   3
  -2  -5   7 655.780 342.839   3
  -2  -5   6 326.600 213.799   3
   2  -5  -5 99804.8 3722.92   1
  -2  -5   5 95985.6 3517.09   3
   2  -5  -4 35930.4 2276.68   1
  -2  -5   4 31420.9 1895.44   3
   2  -5  -3 49528.8 2639.10   1
  -2  -5   3 44673.4 2095.90   3
  -2   5   2 6246.29 902.932   2
  -2  -5   2 5087.71 728.710   3
   2   5  -2 5970.17 757.498   3
   2   5  -1 43192.1 1940.25   3
  -2  -5   1 39944.8 2052.31   3
  -2   5   1 45320.1 2305.40   2
  -2  -5   0 17932.0 1036.26   1
   2   5   0 17090.5 1080.15   3
  -2  -5   0 18961.0 2159.05   2
  -2  -5  -1 941.392 507.046   2
   2   5   1 813.185 308.420   3
   2  -5   1 752.243 408.787   2
   2   5   2 7473.96 821.311   3
  -2  -5  -2 8105.16 1358.25   2
   2  -5   2 8570.40 1029.92   2
   2  -5   3 10801.6 1196.15   2
  -2  -5  -3 13997.7 1806.90   2
   2  -5   4 28598.0 2497.32   3
   2  -5   5 30565.7 2651.05   3
   2  -5   6 7753.59 1220.06   3
   2   5   6 7290.39 804.236   3
   2   5   7 822.818 262.631   3
   2  -5   7 159.669 482.668   3
   2  -5   8 48161.6 3465.13   3
   2   5   8 46836.9 2330.50   3
   2   5   9 27640.6 1990.24   3
   2  -5   9 26986.3 2594.54   3
   2   5  10 21731.9 1913.80   3
   2  -5  10 19510.1 2285.87   3
   2  -5  11 10886.9 1837.67   3
   2  -5  12 3316.74 1011.35   3
   2  -5  13 8868.68 1768.43   3
   2  -5  14 5026.96 1371.25   3
   2  -5  15 506.528 234.112   3
  -2   6  18 1119.92 823.555   3
  -2   6  17 587.156 585.326   3
  -2   6  16 3210.18 1083.82   3
  -2  -6  16 2115.10 816.626   3
  -2  -6  15-295.544 395.694   3
  -2   6  15-1.85176 414.997   3
  -2   6  14 15359.1 2401.98   3
  -2  -6  14 12905.1 1936.98   3
  -2   6  13 2081.87 561.136   3
  -2  -6  13 2317.39 786.739   3
  -2  -6  12 1812.59 682.512   3
  -2  -6  11 391.742 272.609   3
  -2  -6  10 17552.3 1986.61   3
  -2  -6   9 266.447 156.281   3
  -2  -6   8 19214.5 1855.67   3
  -2  -6   7 13546.9 1476.50   3
  -2  -6   6 36826.9 2317.58   3
   2  -6  -5 531.253 356.512   1
  -2  -6   5 816.630 348.708   3
  -2  -6   4 3082.49 696.165   3
   2  -6  -4 2857.09 659.134   1
   2  -6  -3-65.3799 294.001   1
  -2  -6   3 291.083 253.129   3
   2   6  -2 22380.4 1633.08   3
  -2  -6   2 20216.0 1644.60   3
  -2  -6   1 4146.14 1022.66   2
  -2   6   1 5458.13 1023.40   2
   2   6  -1 4097.33 668.554   3
  -2  -6   1 2780.15 466.620   3
   2   6   0 4051.07 705.209   3
  -2  -6   0 1643.46 561.304   2
  -2   6   0 3889.57 817.335   2
  -2  -6  -1-0.79194 34.2907   1
   2  -6   1-23.4877 113.341   2
   2   6   1 34.6752 44.0965   3
   2  -6   2 224579. 5924.78   2
   2   6   2 213140. 5402.97   3
  -2  -6  -3 6999.99 1347.40   2
   2  -6   3 6205.29 1023.40   2
   2  -6   4 2459.33 640.877   2
   2  -6   5 967.316 960.389   3
   2  -6   6 15267.3 1835.03   3
   2  -6   7 4051.76 714.783   3
   2   6   8 16937.5 1571.63   3
   2  -6   8 16543.4 2146.94   3
   2  -6   9-523.871 562.423   3
   2   6   9 377.906 254.718   3
   2  -6  10 11886.8 1839.50   3
   2   6  10 13252.0 1532.99   3
   2  -6  11 2350.33 711.177   3
   2  -6  12 1609.40 733.185   3
   2  -6  13-256.604 454.098   3
   2  -6  14-517.841 559.090   3
   2  -6  15-171.354 510.778   3
  -2   7  17-128.921 380.816   3
  -2  -7  16 1863.16 1131.28   3
  -2   7  16-537.687 639.300   3
  -2  -7  15 1775.62 809.846   3
  -2   7  15 296.028 127.110   3
  -2   7  14 54.2087 742.922   3
  -2  -7  14 656.098 498.201   3
  -2  -7  13 4646.07 1111.37   3
  -2  -7  12 67.7467 153.495   3
  -2  -7  11 5774.34 1122.94   3
  -2  -7  10-37.2412 222.299   3
  -2  -7   9 5167.51 906.887   3
  -2  -7   8 8112.34 1183.20   3
  -2  -7   7 29386.2 2371.59   3
  -2  -7   6 4156.73 932.762   3
  -2  -7   5 8050.37 1116.49   3
   2  -7  -5 7565.80 1122.57   1
   2  -7  -4 5647.77 970.022   1
  -2  -7   4 5624.47 964.848   3
   2  -7  -3 38767.7 2490.30   1
  -2  -7   3 45900.6 2689.88   3
  -2  -7   2-600.292 596.413   3
  -2  -7   1 3908.43 969.458   2
  -2  -7   1 1993.46 319.947   3
  -2  -7   0 18593.5 2698.46   2
   2   7   0 13470.5 1344.61   3
   2  -7   1 791.010 276.971   2
  -2  -7  -1 1112.84 209.552   1
   2   7   1 610.301 91.1367   3
   2  -7   2 30156.3 2358.08   2
   2   7   2 31841.4 2366.03   3
  -2  -7  -2 25982.4 2737.95   2
   2  -7   3 39627.7 2963.30   2
  -2  -7  -3 27797.9 2737.90   2
   2  -7   4 2444.13 593.276   2
   2  -7   6 56.9894 1228.14   3
   2  -7   7 13702.2 1865.10   3
   2  -7   8 7704.12 1386.45   3
   2   7   9 3174.24 699.694   3
   2  -7   9 2009.99 403.842   3
   2  -7  10 5003.91 1099.18   3
   2  -7  11 885.613 208.458   3
   2  -7  12-1426.30 1045.94   3
   2  -7  13 4697.00 1235.93   3
   2  -7  14-917.999 999.370   3
   2  -7  15 2471.42 958.907   3
   2  -7  16-1188.82 1149.32   3
  -2   8  17 1869.36 890.459   3
  -2   8  16 2908.13 1095.94   3
  -2   8  15 240.036 529.819   3
  -2  -8  15 1763.29 1030.57   3
  -2  -8  14 1813.89 1027.29   3
  -2   8  14-621.960 876.891   3
  -2  -8  13 2594.61 1000.94   3
  -2  -8  12 7084.10 1531.13   3
  -2  -8  11 8410.06 1578.89   3
  -2  -8  10 16624.1 2050.70   3
  -2  -8   9 8906.49 1499.48   3
  -2  -8   8 7366.84 1272.88   3
  -2  -8   7 5079.23 1042.90   3
  -2  -8   6 2916.31 780.607   3
  -2  -8   5 1690.35 559.322   3
   2  -8  -5 2011.01 659.327   1
  -2  -8   4-71.1157 326.390   3
   2  -8  -4 107.100 146.173   1
  -2  -8   3 8444.57 1207.27   3
   2  -8  -3 6175.13 983.045   1
  -2  -8   2 4805.01 1183.71   2
  -2  -8   2 3382.60 676.141   3
  -2  -8   1 168012. 8025.88   2
  -2  -8   0 198713. 8846.69   2
   2  -8   0 125918. 5153.62   2
   2  -8   1 407.542 293.217   2
  -2  -8  -1 327.199 134.873   1
  -2  -8  -1 999.779 861.306   2
  -2  -8  -2 8756.56 1606.27   2
   2  -8   2 8395.86 1408.98   2
   2  -8   3 1295.26 620.491   2
  -2  -8  -3 480.012 212.866   2
   2   8   3 1157.96 389.609   3
   2  -8   4 1238.46 430.799   2
   2  -8   5 1025.15 393.638   2
   2  -8   7 7972.18 1249.96   3
   2  -8   8 4144.45 416.670   3
   2  -8   9 20763.2 2691.71   3
   2  -8  10 1950.53 436.598   3
   2  -8  11 526.406 1007.97   3
   2  -8  12-756.665 1095.67   3
   2  -8  13-1674.42 1363.34   3
   2  -8  14-1513.63 1273.83   3
   2  -8  15-545.702 1193.27   3
  -2   9  17 358.585 348.140   3
  -2   9  16 340.905 51.4829   3
  -2  -9  15 1058.63 772.143   3
  -2   9  15-560.151 821.279   3
  -2  -9  14 2931.72 1131.86   3
  -2  -9  13 757.578 752.408   3
  -2  -9  12 7806.50 1555.73   3
  -2  -9  11 1972.81 908.206   3
  -2  -9  10 1464.90 787.646   3
  -2  -9   9 1294.95 639.103   3
  -2  -9   8 724.341 509.325   3
  -2  -9   7 268.631 403.405   3
  -2  -9   6 4318.19 929.036   3
   2  -9  -6 4558.36 979.877   1
   2  -9  -5 7541.06 1247.70   1
  -2  -9   5 7733.67 1241.11   3
   2  -9  -4 29770.8 2423.97   1
  -2  -9   4 37802.0 3002.54   3
  -2  -9   3 692.467 778.043   3
  -2  -9   2 5223.20 1270.08   2
  -2  -9   1-1657.01 1413.57   2
  -2  -9   0 4672.16 1340.99   2
   2  -9   0 3048.33 784.426   2
   2  -9   1 1344.15 612.168   2
  -2  -9  -1 816.872 198.215   1
  -2  -9  -2 8789.35 1720.39   2
   2  -9   2 9222.34 1517.15   2
  -2  -9  -3 6.21145 189.456   2
   2  -9   3 603.473 713.308   2
   2  -9   4 16791.5 2168.39   2
   2  -9   5 629.988 462.796   2
   2  -9   6 32139.4 2887.49   2
   2  -9   9-85.5061 1392.38   3
   2  -9  10 1365.12 1048.56   3
   2  -9  11-920.078 1372.01   3
   2  -9  12 4310.90 696.191   3
   2  -9  13-2971.61 1924.08   3
   2  -9  14 2624.82 633.662   3
  -2  10  16-662.025 840.696   3
  -2 -10  14 717.271 707.060   3
  -2 -10  13 4232.78 1243.34   3
  -2 -10  12 1788.36 835.416   3
  -2 -10  11 12282.4 1968.53   3
  -2 -10  10 10444.9 1709.72   3
  -2 -10   9 2952.45 931.574   3
  -2 -10   8 835.948 434.173   3
  -2 -10   7 17088.7 2097.22   3
   2 -10  -6 673.107 477.980   1
  -2 -10   6-654.742 646.588   3
   2 -10  -5 3438.91 856.572   1
  -2 -10   5 3064.08 627.795   3
   2 -10  -4 883.395 381.443   1
  -2 -10   4-454.806 972.189   3
  -2 -10   3 2678.29 725.052   3
  -2 -10   3 5574.84 1315.51   2
  -2 -10   2-945.563 1083.66   2
  -2 -10   1 5874.14 1610.81   2
  -2 -10   0 4442.73 1506.76   2
   2 -10   0 2002.71 620.156   2
  -2 -10  -1 32604.2 3593.08   2
   2 -10   1 24586.3 2393.12   2
  -2 -10  -2 2215.22 909.824   2
   2 -10   2 2266.51 896.350   2
  -2 -10  -3 2573.18 919.791   2
   2 -10   3 4802.36 1329.58   2
   2 -10   4 806.481 612.703   2
   2 -10   5 5768.04 1330.91   2
   2 -10   6 3687.56 770.330   2
   2 -10   7 10709.9 1724.40   2
   2 -10   8 3092.88 898.344   2
   2 -10  11-3005.28 2035.87   3
   2 -10  12-1062.93 1479.03   3
   2 -10  13-3252.08 1809.68   3
  -2 -11  14 2269.10 1070.49   3
  -2 -11  13 2333.04 911.178   3
  -2 -11  12 1659.74 809.099   3
  -2 -11  11 1524.00 772.420   3
  -2 -11  10 2052.77 730.209   3
  -2 -11   9 674.427 392.338   3
  -2 -11   8-152.885 516.402   3
  -2 -11   7 1590.36 370.217   3
   2 -11  -6 1263.27 564.510   1
  -2 -11   6-469.080 868.065   3
   2 -11  -5 3616.57 871.226   1
  -2 -11   5 1744.87 696.265   3
   2 -11  -4 6085.15 1116.82   1
  -2 -11   4 4032.01 405.302   3
  -2 -11   3 4709.62 1109.67   2
  -2 -11   2 3523.10 567.959   2
  -2 -11   1 2828.14 1173.02   2
  -2 -11   0 5431.72 1819.56   2
   2 -11   1 3083.52 912.389   2
  -2 -11  -1 7119.76 1770.94   2
  -2 -11  -2 594.659 628.227   2
   2 -11   2 548.123 573.895   2
   2 -11   3 15778.7 2179.92   2
  -2 -11  -3 11401.2 2118.84   2
   2 -11   4 9202.47 1766.93   2
   2 -11   5 2426.73 917.989   2
   2 -11   6 1170.33 219.750   2
   2 -11   7-974.158 1016.80   2
   2 -11   8 271.982 210.570   2
   2 -11  13-2065.05 1807.63   3
  -2 -12  13 373.929 478.107   3
  -2 -12  12-145.759 430.164   3
  -2 -12  11 157.293 170.148   3
  -2 -12  10 420.572 312.698   3
  -2 -12   9-574.224 725.273   3
  -2 -12   8 4783.08 1151.07   3
  -2 -12   7-1637.96 1078.07   3
   2 -12  -6 1178.54 475.538   1
  -2 -12   6-786.918 1301.03   3
   2 -12  -5-149.457 260.127   1
  -2 -12   5 460.762 382.301   2
   2 -12  -4 714.654 417.551   1
  -2 -12   4-703.116 955.211   2
  -2 -12   3-2352.47 1713.29   2
  -2 -12   2 9788.09 2354.82   2
  -2 -12   1 3666.02 1463.60   2
  -2 -12   0 25161.4 3315.88   2
   2 -12   1 2232.84 898.897   2
  -2 -12  -1 1237.37 626.304   2
  -2 -12  -2 1628.19 741.415   2
   2 -12   2 1971.56 772.766   2
   2 -12   3 1953.11 769.375   2
  -2 -12  -3 1557.43 780.876   2
   2 -12   4 3366.20 1168.77   2
   2 -12   5 773.674 785.578   2
   2 -12   6 5960.93 1427.72   2
   2 -12   7-1072.71 1126.83   2
  -2 -13  12-996.562 880.527   3
  -2 -13  11-1052.13 1056.75   3
  -2 -13  10-1262.04 1209.96   3
  -2 -13   9-1945.21 1344.55   3
  -2 -13   8-1979.06 1293.12   3
  -2 -13   6 975.176 682.857   2
   2 -13  -5 737.193 358.222   1
  -2 -13   5 336.113 407.091   2
   2 -13  -4 154.954 337.913   1
  -2 -13   3-1105.31 1109.41   2
   2 -13  -3 810.982 508.124   1
  -2 -13   2 743.778 624.158   2
  -2 -13   1 4217.72 1548.15   2
  -2 -13   0 4436.64 1773.51   2
  -2 -13  -1 2039.47 1007.11   2
   2 -13   1 1566.05 822.523   2
  -2 -13  -2 1964.40 991.338   2
   2 -13   2 1413.05 714.458   2
  -2 -13  -3 3480.54 1233.08   2
   2 -13   3 3623.12 1145.56   2
   2 -13   4 1824.34 1076.72   2
   2 -13   5 9190.91 1833.25   2
   2 -13   6 1416.20 915.231   2
  -2 -14  11-1997.01 1591.36   3
  -2 -14   8 2341.79 1085.26   2
  -2 -14   8-1608.59 1456.39   3
  -2 -14   7 1536.47 766.727   2
  -2 -14   6-700.253 843.873   2
  -2 -14   4-2977.17 1698.48   2
   2 -14  -3 865.572 539.231   1
  -2 -14   3 245.844 335.020   2
  -2 -14   2 1938.21 1205.94   2
  -2 -14   1 9376.63 2167.26   2
  -2 -14   0 1946.67 977.207   2
  -2 -14  -1 2161.20 1144.70   2
   2 -14   1 3158.45 1179.93   2
  -2 -14  -2 2653.79 1176.20   2
   2 -14   2 2373.08 940.695   2
   2 -14   3 552.883 609.275   2
   2 -14   4 688.338 552.664   2
   2 -14   5 4494.68 1420.76   2
   2 -14   6 2046.60 1034.47   2
  -2 -15  10 1136.28 762.053   2
  -2 -15   9 517.314 493.452   2
  -2 -15   8 184.846 370.439   2
  -2 -15   7-1533.71 1252.48   2
  -2 -15   5-2443.39 1703.57   2
  -2 -15   4 997.860 721.262   2
  -2 -15   3 1403.59 934.924   2
  -2 -15   2 3444.89 1491.79   2
  -2 -15   1 8270.91 2136.93   2
  -2 -15   0 907.134 836.403   2
  -2 -15  -1 1139.13 844.439   2
   2 -15   2 1713.08 932.788   2
  -2 -15  -2 2449.18 1219.18   2
   2 -15   3 1068.58 812.779   2
   2 -15   4 2892.26 1100.25   2
   2 -15   5 197.600 383.954   2
  -2 -16  10 17.6222 124.314   2
  -2 -16   9-1053.48 860.971   2
  -2 -16   8-2097.09 1455.52   2
  -2 -16   6-3366.10 1712.84   2
  -2 -16   5-236.293 375.969   2
  -2 -16   4 2464.61 1190.20   2
  -2 -16   3 3318.80 1456.34   2
  -2 -16   2 5450.89 1889.75   2
  -2 -16   1 2451.97 1056.43   2
  -2 -16   0 1667.17 1048.99   2
  -2 -16  -1 1689.82 1018.93   2
  -2 -16  -2 1160.76 959.825   2
   2 -16   2 2157.12 1045.03   2
   2 -16   3 1838.22 953.264   2
   2 -16   4 2588.64 1038.01   2
  -2 -17   8-3036.75 1890.19   2
  -2 -17   7-1644.54 1272.58   2
  -2 -17   6 367.239 426.834   2
  -2 -17   5 2479.19 1205.37   2
  -2 -17   4 2522.72 1321.81   2
  -2 -17   3 5245.24 1805.98   2
  -2 -17   2 6131.95 1798.02   2
  -2 -17   1 845.665 811.533   2
  -2 -17   0 1576.11 1132.55   2
  -2 -17  -1 2363.38 1252.82   2
   2 -17   3 1682.69 996.571   2
  -2 -18   5 2616.32 1513.54   2
  -2 -18   4 5705.24 1964.28   2
  -2 -18   3 5740.97 1969.29   2
  -2 -18   2 3246.69 1456.56   2
  -2 -18   1 1180.57 908.921   2
  -2 -18   0 2130.01 1186.66   2
  -2 -18  -1 2056.94 1289.36   2
  -3   0  18 59.7993 371.599   3
  -3   0  17 621.042 629.042   3
  -3   0  16 204.014 31.2796   3
  -3   0  15 4701.71 1422.86   3
  -3   0  14 478.510 565.907   3
  -3   0  13 674.384 503.084   3
  -3   0  12 335.797 535.652   3
  -3   0  11 942.380 365.778   3
  -3   0  10 129.630 201.150   3
  -3   0   9 10010.6 1347.07   3
  -3   0   8-217.967 429.892   3
  -3   0   7 19150.5 1761.69   3
   3   0  -3 23651.7 1715.57   1
  -3   0   3 22209.1 1658.06   1
   3   0  -2 10.7426 104.090   1
  -3   0   2-132.020 184.690   1
   3   0  -1 91662.3 3347.18   1
  -3   0  -1 35747.7 1866.58   2
  -3   0  -2 28.6891 77.6172   3
   3   0   3 5885.12 667.515   2
  -3   0  -3 4812.72 508.784   3
   3   0   4 318.234 287.501   2
  -3   0  -4 12.1447 23.9724   3
  -3   0  -5 7094.24 751.374   3
   3   0   5 7836.51 908.406   3
   3   0   5 8434.74 912.805   2
   3   0   6-25.2053 189.764   3
  -3   0  -6-71.3636 91.2826   3
   3   0   6 152.614 224.998   2
   3   0   7 34209.6 2164.22   3
   3   0   8 346.550 349.816   3
   3   0   9 23287.4 2019.27   3
   3   0  10 616.904 569.604   3
   3   0  11 8228.38 1384.34   3
  -3  -1  18 1493.15 851.936   3
  -3   1  18 739.146 670.367   3
  -3  -1  17 373.077 499.934   3
  -3   1  17 91.5315 354.350   3
  -3  -1  16 892.192 624.338   3
  -3   1  16 2127.60 1058.37   3
  -3  -1  15 3653.73 1081.91   3
  -3   1  15 4494.47 1337.17   3
  -3  -1  14 3375.15 1105.62   3
  -3   1  14 4034.49 1201.92   3
  -3  -1  13 5080.16 1245.00   3
  -3   1  13 4230.75 1114.50   3
  -3  -1  12 4707.38 1178.71   3
  -3   1  12 3464.38 930.639   3
  -3  -1  11 3889.73 971.687   3
  -3   1  11 3825.49 949.796   3
  -3  -1  10 8058.68 1376.39   3
  -3   1  10 8349.72 1380.92   3
  -3  -1   9 336.339 283.949   3
  -3   1   9-169.654 399.983   3
  -3  -1   8 3095.19 719.006   3
  -3   1   8 3400.37 743.747   3
  -3  -1   7 79.3479 205.668   3
  -3  -1   6 28055.3 1997.54   3
  -3  -1   5 14711.5 1341.40   3
  -3  -1   4 49880.3 2320.19   3
   3  -1  -4 49348.7 2625.04   1
   3  -1  -3 84614.3 3487.14   1
  -3  -1   3 70901.0 2987.59   1
   3   1  -2 16718.2 1361.31   1
   3  -1  -2 16087.6 1467.51   1
  -3  -1   2 17069.1 1419.38   1
   3   1  -1 23315.1 1581.17   1
   3  -1  -1 23845.6 1766.76   1
   3   1   0 957.479 241.973   1
  -3  -1  -1 348.324 182.190   2
  -3  -1  -2 6350.11 398.220   3
  -3  -1  -2 8090.66 804.022   2
  -3   1  -2 6926.08 811.831   3
   3   1   3 8377.45 1001.45   2
  -3  -1  -3 10352.9 567.606   3
  -3   1  -3 10374.0 925.859   3
   3   1   4 30328.1 2115.81   2
  -3  -1  -4 26982.6 1140.88   3
  -3   1  -4 31145.6 1628.29   3
   3  -1   4 29677.0 1365.22   2
  -3   1  -5 33390.2 1776.69   3
  -3  -1  -5 29645.5 1388.64   3
   3  -1   5 37429.3 2456.29   3
   3   1   5 36902.1 1811.49   3
   3  -1   5 39737.2 1684.59   2
   3   1   5 42142.6 2384.70   2
   3   1   6 31254.4 1738.11   3
  -3   1  -6 32722.6 1895.86   3
   3   1   6 34600.4 2170.02   2
   3  -1   6 34790.7 2401.65   3
   3  -1   7 7591.44 1029.35   3
   3   1   7 8234.30 1006.87   3
   3  -1   8 39454.5 2715.81   3
   3   1   8 38587.9 2264.29   3
   3  -1   9 36502.2 2685.29   3
   3   1   9 36476.0 2327.45   3
   3   1  10 24407.0 2030.71   3
   3  -1  10 23426.3 2228.40   3
   3  -1  11 6421.40 1213.97   3
  -3   2  18 572.193 694.548   3
  -3   2  17 7070.15 1798.79   3
  -3  -2  17 6142.07 1531.36   3
  -3  -2  16 3071.63 1061.86   3
  -3   2  16 3416.29 1254.23   3
  -3  -2  15 4360.84 1190.26   3
  -3   2  15 5181.28 1399.66   3
  -3  -2  14 2931.37 965.885   3
  -3   2  14 3082.79 966.747   3
  -3  -2  13-102.531 233.808   3
  -3   2  13 103.481 154.513   3
  -3  -2  12 382.102 421.083   3
  -3   2  12-311.146 524.275   3
  -3  -2  11 5680.60 1183.72   3
  -3   2  11 5048.61 1144.09   3
  -3  -2  10 24772.9 2325.63   3
  -3   2  10 28256.0 2712.90   3
  -3  -2   9 7203.29 1169.55   3
  -3  -2   8 44143.8 2759.35   3
  -3  -2   7 12050.8 1355.36   3
  -3  -2   6 6408.54 911.299   3
  -3  -2   5 3709.91 647.684   3
  -3  -2   4 969.021 270.085   3
   3  -2  -4 1177.04 431.172   1
  -3  -2   3 4256.17 726.180   1
  -3  -2   3 3517.13 509.156   3
   3  -2  -3 4732.26 830.165   1
  -3  -2   2 24120.4 1633.45   1
  -3  -2   2 21488.5 1122.91   3
   3  -2  -2 26264.6 1978.56   1
  -3  -2   1 25868.7 1055.23   3
  -3  -2   1 29627.6 1767.54   1
   3   2  -1 29294.3 1709.15   1
   3   2   0 23308.0 1475.61   1
  -3  -2   0 21883.9 796.180   3
  -3  -2  -1 70248.8 3844.79   2
  -3  -2  -2 165167. 4437.26   2
  -3   2  -2 140949. 4672.08   3
   3   2   3 7593.69 1093.96   2
  -3   2  -3 14575.0 1301.71   3
  -3   2  -4 290.423 163.375   3
   3   2   4 784.760 492.848   2
   3   2   5 3360.72 450.319   3
   3  -2   5 2272.63 452.511   3
   3   2   6 12316.1 999.264   3
   3  -2   6 11971.9 1446.37   3
   3   2   7 18472.2 1385.11   3
   3  -2   7 18661.3 1937.58   3
   3   2   8 26354.5 1778.39   3
   3  -2   8 26251.0 2304.43   3
   3   2   9 2941.45 707.598   3
   3  -2   9 2507.98 710.270   3
   3  -2  10 6887.54 1282.92   3
   3   2  10 8003.49 1208.31   3
   3  -2  11 3071.27 911.574   3
   3  -2  12 6803.58 1449.70   3
  -3   3  18 1154.04 880.555   3
  -3  -3  17 467.472 602.505   3
  -3   3  17 1561.86 1041.85   3
  -3  -3  16 1120.86 660.983   3
  -3   3  16 1939.31 1018.48   3
  -3  -3  15 3014.91 929.736   3
  -3   3  15 3996.16 1200.09   3
  -3  -3  14 1089.43 595.603   3
  -3   3  14 573.987 278.995   3
  -3  -3  13 5884.15 1280.61   3
  -3   3  13 8434.59 1621.68   3
  -3  -3  12 5239.90 1112.72   3
  -3   3  12 4882.70 1123.45   3
  -3  -3  11 11785.0 1567.22   3
  -3   3  11 13008.5 1909.66   3
  -3  -3  10 877.665 501.643   3
  -3  -3   9 2355.55 707.672   3
  -3  -3   8 871.032 433.310   3
  -3  -3   7 15859.3 1586.47   3
  -3  -3   6 7331.51 994.712   3
  -3  -3   5 5936.43 840.257   3
   3  -3  -5 5895.81 978.249   1
   3  -3  -4 72155.2 3516.17   1
  -3  -3   4 60068.6 2493.24   3
  -3  -3   3 101867. 3551.62   1
  -3  -3   3 98388.7 2875.89   3
   3  -3  -3 103689. 4035.65   1
   3   3  -3 106571. 3266.22   3
  -3  -3   2 18559.3 1072.57   3
  -3  -3   2 21406.9 1566.74   1
   3  -3  -2 21032.4 1780.47   1
  -3  -3   1 133.768 53.2543   3
  -3  -3   1 32.2540 89.8798   1
  -3  -3   0 1477.47 220.720   3
   3   3   0 1334.93 351.779   1
  -3  -3  -1 52709.5 3721.19   2
   3   3   1 52158.6 2091.79   1
  -3  -3  -2 1014.53 503.312   2
  -3   3  -2 243.638 456.759   3
   3   3   3 28547.3 2385.59   2
  -3   3  -3 43266.7 2453.97   3
   3   3   4 4703.00 1140.31   2
   3   3   5 62484.0 1646.20   3
   3   3   6 1235.57 240.773   3
   3  -3   6 51.8549 897.948   3
   3  -3   7 20446.9 2144.28   3
   3   3   7 18678.6 1238.58   3
   3  -3   8 4678.15 863.779   3
   3   3   8 5213.47 718.875   3
   3  -3   9 6968.77 1296.75   3
   3   3   9 7134.45 921.108   3
   3  -3  10 7679.45 1385.65   3
   3  -3  11 4581.76 1164.42   3
   3  -3  12-222.147 448.769   3
  -3   4  18 3108.58 1318.38   3
  -3  -4  17 2264.26 941.206   3
  -3   4  17 2433.12 1043.63   3
  -3  -4  16 4709.51 1265.74   3
  -3   4  16 5107.07 1426.04   3
  -3  -4  15 2565.44 959.007   3
  -3   4  15 2707.15 909.525   3
  -3  -4  14 2844.51 975.373   3
  -3   4  14 3313.19 1023.95   3
  -3  -4  13 1461.05 631.201   3
  -3   4  13 1361.79 402.065   3
  -3  -4  12 13525.4 1840.05   3
  -3   4  12 16062.4 2256.03   3
  -3  -4  11 12625.3 1683.59   3
  -3  -4  10 37954.0 2855.76   3
  -3  -4   9 242.599 265.695   3
  -3  -4   8 23293.0 1958.73   3
  -3  -4   7 1722.95 480.554   3
  -3  -4   6 23757.6 1771.81   3
  -3  -4   5-191.306 186.409   3
   3  -4  -5 176.801 204.267   1
  -3  -4   4 13242.6 1121.75   3
   3  -4  -4 15511.8 1694.64   1
   3   4  -3 11012.9 1080.31   3
   3  -4  -3 9977.90 1321.89   1
  -3  -4   3 9485.96 895.412   3
   3   4  -2 11928.8 1000.78   3
  -3  -4   2 11997.9 1173.46   1
  -3  -4   2 10767.6 874.169   3
  -3  -4   1 4986.78 517.573   3
  -3  -4   1 5200.61 722.382   1
   3   4  -1 6003.25 628.969   3
  -3  -4   0 66039.3 3763.15   2
  -3  -4   0 64487.3 1945.61   3
   3   4   0 65043.0 1721.43   3
   3   4   1 16794.8 1117.47   1
   3   4   1 16418.5 671.909   3
   3   4   2 2293.07 391.096   1
  -3  -4  -2 2528.47 830.650   2
  -3  -4  -3 27031.0 2246.02   2
   3  -4   4 6830.79 743.182   2
   3   4   5 9296.27 560.671   3
   3  -4   6 41411.9 3347.11   3
   3   4   6 46852.9 1592.61   3
   3  -4   7 18019.7 2089.17   3
   3   4   7 19074.1 1179.15   3
   3   4   8 30733.3 1680.64   3
   3  -4   8 32306.0 3059.00   3
   3  -4   9 10630.5 1682.83   3
   3  -4  10 8578.51 1494.51   3
   3  -4  11 505.163 471.144   3
   3  -4  12 65.2395 563.745   3
   3  -4  13-941.194 923.797   3
  -3  -5  17 1244.56 685.611   3
  -3   5  17 1865.55 982.187   3
  -3  -5  16 50.3658 52.5693   3
  -3   5  16 561.763 497.230   3
  -3  -5  15 65.7266 122.718   3
  -3   5  15 248.335 426.256   3
  -3  -5  14 3880.06 1115.59   3
  -3   5  14 3686.29 935.196   3
  -3  -5  13 1621.14 623.700   3
  -3   5  13 1553.81 586.930   3
  -3  -5  12 20633.3 2347.46   3
  -3  -5  11 220.383 361.440   3
  -3  -5  10 1031.17 520.585   3
  -3  -5   9 4641.36 914.439   3
  -3  -5   8 483.999 293.318   3
  -3  -5   7 8249.85 1162.09   3
  -3  -5   6 3901.26 749.031   3
   3  -5  -5 66930.8 3567.23   1
  -3  -5   5 58137.8 2704.18   3
   3  -5  -4 63625.9 3471.87   1
  -3  -5   4 56581.2 2487.06   3
  -3  -5   3 1769.07 390.208   3
   3  -5  -3 1491.57 367.132   1
   3   5  -2 1854.16 459.367   3
  -3  -5   2 1788.32 444.723   1
  -3  -5   2 2078.56 439.217   3
  -3  -5   1 1428.47 349.341   3
   3   5  -1 1664.23 379.649   3
  -3  -5   1 1285.76 363.619   1
  -3   5   1 1321.45 358.692   2
  -3   5   0 3646.94 721.125   2
   3   5   0 4070.06 522.550   3
  -3  -5   0 2770.24 486.798   1
  -3  -5   0 3412.33 837.484   2
  -3  -5   0 2945.94 376.488   3
   3   5   1 1610.90 267.790   3
  -3  -5  -1 1553.95 529.666   2
   3   5   2 22382.9 1113.39   1
   3   5   2 23357.4 836.364   3
   3  -5   3 7053.47 694.829   2
   3   5   3 8245.47 694.458   1
   3  -5   4 27888.2 1546.35   2
   3   5   4 29552.9 871.550   3
   3  -5   5 4072.09 629.170   2
   3   5   5 4538.65 432.846   3
   3   5   6 16681.1 946.466   3
   3   5   7 6228.77 668.785   3
   3  -5   7 3360.52 585.744   3
   3  -5   8 1765.97 598.458   3
   3  -5   9-1843.08 1377.33   3
   3  -5  10 4509.69 919.140   3
   3  -5  11 3381.96 663.784   3
   3  -5  12 14676.6 2335.75   3
   3  -5  13 91.3575 1022.45   3
  -3   6  17 757.329 659.290   3
  -3  -6  16-337.036 388.799   3
  -3   6  16-251.414 568.193   3
  -3  -6  15 4410.89 1175.22   3
  -3   6  15 4817.57 1282.89   3
  -3  -6  14-127.188 41.8428   3
  -3   6  14-865.036 912.634   3
  -3  -6  13 1373.59 585.495   3
  -3  -6  12 7792.38 1407.97   3
  -3  -6  11 39566.7 3055.46   3
  -3  -6  10 4702.70 999.952   3
  -3  -6   9 8549.96 1269.06   3
  -3  -6   8 2013.11 586.116   3
  -3  -6   7 51476.6 2856.80   3
   3  -6  -6 5860.92 1119.32   1
  -3  -6   6 4729.85 864.947   3
   3  -6  -5 9327.66 1384.35   1
  -3  -6   5 8347.83 1073.41   3
   3  -6  -4 6409.50 1103.23   1
  -3  -6   4 5962.42 823.564   3
   3  -6  -3 8205.53 1229.06   1
  -3  -6   3 9831.04 1065.58   3
   3   6  -2 6303.89 838.071   3
  -3  -6   2 4891.26 743.453   3
   3   6  -1 105376. 3194.60   3
  -3  -6   1 102525. 5083.76   2
  -3  -6   1 102865. 3565.80   3
  -3   6   1 98497.0 3729.92   2
  -3   6   0 24562.4 2365.71   2
  -3  -6   0 24486.6 2778.36   2
  -3  -6   0 18661.6 1312.98   1
   3   6   0 24643.2 1399.20   3
  -3  -6  -1 69867.8 4529.44   2
   3   6   1 71551.9 2182.47   3
   3   6   2 7331.14 641.000   3
  -3  -6  -2 6732.73 1382.68   2
  -3  -6  -3 8846.67 1517.16   2
   3   6   3 7740.40 677.313   3
   3  -6   3 5558.86 707.251   2
   3   6   4 41.1344 125.950   3
   3   6   4 166.097 80.7060   1
   3  -6   4 281.658 284.849   2
   3   6   5 3421.19 420.229   3
   3  -6   5 2860.94 583.044   2
   3   6   6 11286.6 828.101   3
   3   6   7 19281.6 1239.21   3
   3  -6   8 1210.93 1126.63   3
   3  -6   9 1701.80 986.477   3
   3  -6  10-1103.81 1468.32   3
   3  -6  11-536.801 1372.88   3
   3  -6  12-1630.26 1461.32   3
   3  -6  13-1964.91 1572.52   3
  -3   7  17 947.879 673.539   3
  -3   7  16-849.276 904.273   3
  -3  -7  16 492.915 345.376   3
  -3  -7  15-294.679 405.110   3
  -3   7  15-348.914 506.735   3
  -3  -7  14 3561.06 1030.25   3
  -3  -7  13 1750.97 697.328   3
  -3  -7  12 4528.34 1080.07   3
  -3  -7  11 82.1903 227.792   3
  -3  -7  10 6539.97 1218.15   3
  -3  -7   9 94.9261 59.3166   3
  -3  -7   8 3062.78 758.885   3
  -3  -7   7 750.259 335.234   3
   3  -7  -6 19777.8 2050.73   1
  -3  -7   6 14466.0 1435.32   3
  -3  -7   5 741.554 469.419   3
   3  -7  -5 230.193 315.858   1
   3  -7  -4 50236.7 3329.94   1
  -3  -7   4 47917.5 2636.30   3
   3  -7  -3 3882.96 817.690   1
  -3  -7   3 5469.95 883.388   3
  -3  -7   2 41655.2 2481.94   3
   3   7  -1 4002.55 696.137   3
  -3  -7   1 3269.25 582.066   1
  -3  -7   1 3536.66 1022.85   2
  -3  -7   1 3007.38 475.714   3
  -3  -7   0 31726.5 3739.33   2
  -3   7   0 26938.4 2436.32   2
   3   7   0 27119.8 1648.29   3
   3   7   1 24077.1 1504.94   3
  -3  -7  -1 27634.2 3009.89   2
  -3  -7  -2 1035.54 656.566   2
   3   7   2 855.232 341.305   3
  -3  -7  -3 7672.37 1425.96   2
   3   7   3 6568.93 747.335   3
   3  -7   3 5689.76 821.038   2
   3   7   4 12300.0 1100.91   3
   3  -7   4 16058.5 1526.91   2
   3  -7   5 6733.69 1151.43   2
   3   7   5 5440.30 805.380   3
   3  -7   6 26818.2 2190.45   2
   3   7   6 31948.4 1681.61   3
   3  -7   9-2617.30 1946.07   3
   3  -7  10-2119.34 1792.95   3
   3  -7  11-1099.21 1467.93   3
   3  -7  12-522.771 1440.41   3
   3  -7  13 788.557 1079.61   3
   3  -7  14-601.293 1275.80   3
  -3   8  17 1663.88 782.499   3
  -3   8  16 396.437 601.684   3
  -3  -8  15 1094.29 730.680   3
  -3   8  15-234.041 876.684   3
  -3  -8  14-326.133 211.627   3
  -3  -8  13-78.4158 139.573   3
  -3  -8  12-104.753 396.532   3
  -3  -8  11 549.963 224.437   3
  -3  -8  10 2857.89 818.550   3
  -3  -8   9 5655.80 1062.82   3
  -3  -8   8 27055.9 2333.01   3
  -3  -8   7 2762.76 821.149   3
  -3  -8   6 1926.69 671.168   3
   3  -8  -6 1944.96 737.211   1
  -3  -8   5 359.581 375.328   3
   3  -8  -5 583.244 469.086   1
  -3  -8   4 2227.97 610.000   3
   3  -8  -4 1737.50 495.020   1
   3  -8  -3 572.045 469.389   1
  -3  -8   3 1580.08 462.466   3
  -3  -8   2 32080.2 3178.64   2
  -3  -8   2 34251.7 2635.07   3
  -3  -8   1 7585.74 1475.03   2
  -3  -8   1 7055.70 874.525   1
  -3  -8   0 25075.9 3406.68   2
  -3  -8   0 14361.2 1084.29   1
   3   8   1 12956.8 1210.85   3
  -3  -8  -1 16761.1 2527.23   2
  -3  -8  -2 1007.59 627.079   2
   3   8   2 1407.14 439.253   3
   3  -8   2 1231.90 501.127   2
   3   8   3 1400.48 301.968   3
  -3  -8  -3 2374.47 801.908   2
   3  -8   3 2266.68 574.803   2
   3  -8   4 479.567 539.033   2
   3   8   4 59.6817 121.731   3
   3  -8   5 369.954 361.205   2
   3  -8   6 3661.50 830.155   2
   3  -8  11-668.420 1699.23   3
   3  -8  12-3104.81 2131.17   3
   3  -8  13-2804.99 1881.13   3
   3  -8  14-1180.26 1686.74   3
  -3   9  16-1741.20 1147.88   3
  -3  -9  15 2806.23 1085.57   3
  -3  -9  14 1534.06 936.675   3
  -3  -9  13 1776.72 941.343   3
  -3  -9  12 1957.11 912.782   3
  -3  -9  11 4047.40 1129.09   3
  -3  -9  10 2762.47 928.897   3
  -3  -9   9 711.977 602.947   3
  -3  -9   8 1154.73 607.297   3
  -3  -9   7 1072.24 635.310   3
   3  -9  -6 7642.01 1424.58   1
  -3  -9   6 6444.83 1177.45   3
   3  -9  -5 16504.7 1987.66   1
  -3  -9   5 15768.6 1821.64   3
   3  -9  -4 704.934 108.574   1
  -3  -9   4 1028.99 413.792   3
  -3  -9   3 3530.86 681.318   3
  -3  -9   2 368.031 120.442   2
  -3  -9   2-1146.95 1029.08   3
  -3  -9   1 12122.8 2169.01   2
  -3  -9   0-12.6350 105.534   2
  -3  -9   0 63.9550 106.573   1
  -3  -9  -1 1965.46 1257.34   2
  -3  -9  -2 745.021 599.687   2
   3  -9   2 106.339 234.213   2
  -3  -9  -3 4549.26 1209.24   2
   3   9   3 2346.82 558.246   3
   3  -9   3 4394.85 929.130   2
   3  -9   4 635.508 567.207   2
   3  -9   5 23720.3 2306.68   2
   3  -9   6 240.787 411.786   2
  -3  10  16-1189.50 1166.24   3
  -3 -10  14 3161.48 1131.26   3
  -3 -10  13 1668.73 874.962   3
  -3 -10  12 1689.35 838.255   3
  -3 -10  11 882.584 665.400   3
  -3 -10  10 2706.06 907.900   3
  -3 -10   9 400.424 495.022   3
  -3 -10   8 7356.78 1328.98   3
  -3 -10   7 7221.27 1312.73   3
   3 -10  -7 7322.06 1367.89   1
   3 -10  -6 17275.2 2101.81   1
  -3 -10   6 18226.0 2077.09   3
   3 -10  -5 488.293 426.166   1
  -3 -10   5-666.757 520.977   3
   3 -10  -4-297.735 563.656   1
  -3 -10   4-980.645 908.561   3
  -3 -10   3 1097.34 732.828   2
  -3 -10   3-1290.61 1030.41   3
  -3 -10   2 4134.57 1163.66   2
  -3 -10   1-522.423 1079.29   2
  -3 -10   0 7389.57 1796.22   2
  -3 -10   0 2981.06 513.028   1
  -3 -10  -1 18324.4 2862.40   2
   3 -10   2 22326.9 2242.46   2
  -3 -10  -2 27873.0 3295.57   2
  -3 -10  -3 589.151 516.018   2
   3 -10   3 666.858 521.140   2
   3 -10   4 315.443 406.533   2
   3 -10   5 2035.86 874.675   2
  -3 -11  14 1569.82 944.321   3
  -3 -11  13 2634.72 1043.94   3
  -3 -11  12 1555.03 885.481   3
  -3 -11  11 1117.37 632.558   3
  -3 -11  10 688.655 520.939   3
  -3 -11   9 1085.22 677.099   3
  -3 -11   8 104.357 155.371   3
  -3 -11   7 6017.93 1207.05   3
   3 -11  -7 6552.16 1279.46   1
   3 -11  -6 582.885 520.818   1
  -3 -11   6-1047.94 744.849   3
   3 -11  -5 961.302 496.086   1
  -3 -11   5-513.904 842.125   3
   3 -11  -4 2388.07 742.720   1
  -3 -11   4 2164.39 436.210   3
  -3 -11   3 4678.04 1188.99   2
  -3 -11   2-2817.22 1673.90   2
  -3 -11   1 58.1545 620.347   2
  -3 -11   0 13190.8 2517.34   2
  -3 -11  -1 11967.0 2452.73   2
  -3 -11  -2 9363.58 1939.64   2
  -3 -11  -3 5102.98 1473.93   2
   3 -11   3 5240.33 1138.43   2
   3 -11   4 4514.12 1064.62   2
   3 -11   5 7013.96 1393.67   2
  -3 -12  13 613.815 527.057   3
  -3 -12  12 338.918 178.329   3
  -3 -12  11-140.715 100.908   3
  -3 -12  10 108.283 253.310   3
  -3 -12   9 1523.81 627.995   3
  -3 -12   8-483.610 652.332   3
  -3 -12   7 118.832 717.787   3
   3 -12  -7 891.063 460.780   1
   3 -12  -6 256.685 165.293   1
  -3 -12   6-2239.89 1259.53   3
   3 -12  -5 1440.14 543.194   1
  -3 -12   5 3334.77 1177.64   2
  -3 -12   4 153.715 368.703   2
   3 -12  -4 838.823 428.893   1
  -3 -12   3-1621.41 1531.90   2
  -3 -12   2-118.257 1020.98   2
  -3 -12   1 39857.7 4301.10   2
  -3 -12   0 24174.0 3490.17   2
  -3 -12  -1 1785.28 1323.77   2
  -3 -12  -2 135.668 451.245   2
   3 -12   3 2175.99 797.019   2
  -3 -12  -3 2314.61 1022.01   2
   3 -12   4 1555.54 752.496   2
  -3 -13  12 466.167 319.125   3
  -3 -13  11-875.028 857.683   3
  -3 -13  10-54.3953 621.885   3
  -3 -13   9-473.522 761.290   3
  -3 -13   8-1332.31 1146.28   3
  -3 -13   7-1472.23 1272.36   3
  -3 -13   6 2045.35 994.209   2
   3 -13  -6 577.479 310.458   1
   3 -13  -5 4.52180 230.470   1
  -3 -13   5-450.301 592.573   2
   3 -13  -4 3870.73 1094.54   1
  -3 -13   4 962.325 295.616   2
  -3 -13   3-1489.90 1789.20   2
   3 -13  -3 841.636 649.172   1
  -3 -13   2 9340.46 2266.84   2
  -3 -13   1 1858.38 1278.02   2
  -3 -13   0 2947.55 1434.12   2
  -3 -13  -1 1486.29 892.454   2
  -3 -13  -2 179.720 557.726   2
  -3 -13  -3 1611.89 1007.46   2
   3 -13   3 600.335 600.621   2
   3 -13   4 3931.74 1066.74   2
  -3 -14  10-819.678 1005.92   3
  -3 -14   9-1738.00 1323.11   3
  -3 -14   8-284.945 1101.13   3
  -3 -14   7-1830.87 1555.47   3
  -3 -14   7 1934.25 997.233   2
  -3 -14   6-384.809 452.654   2
   3 -14  -5 204.449 251.764   1
  -3 -14   5-1432.80 1194.10   2
   3 -14  -4 83.1805 177.192   1
  -3 -14   4-3152.26 1705.89   2
   3 -14  -3 6399.97 1440.75   1
  -3 -14   3 7656.71 2145.43   2
  -3 -14   2 6129.86 1861.90   2
  -3 -14   1 3257.24 1617.35   2
  -3 -14   0 9380.29 2446.11   2
  -3 -14  -1 2173.09 1062.41   2
  -3 -14  -2 1133.14 862.683   2
  -3 -14  -3 3496.95 1445.51   2
  -3 -15   9 565.241 622.332   2
  -3 -15   8 907.178 744.390   2
  -3 -15   7-107.452 526.893   2
  -3 -15   5-1920.34 1497.71   2
  -3 -15   4-271.707 930.301   2
  -3 -15   3 2207.44 1092.82   2
   3 -15  -3 1598.73 782.952   1
  -3 -15   2 3455.77 1494.14   2
  -3 -15   1 6783.42 2102.54   2
  -3 -15   0 765.670 617.071   2
  -3 -15  -1 49.7343 175.891   2
  -3 -15  -2 550.328 682.489   2
  -3 -16   9-468.636 522.596   2
  -3 -16   8-556.572 694.292   2
  -3 -16   7-1736.76 1283.52   2
  -3 -16   6-2542.23 1762.65   2
  -3 -16   5-1385.99 1574.92   2
  -3 -16   4 330.365 583.958   2
  -3 -16   3 1873.71 1232.81   2
  -3 -16   2 4833.30 1778.01   2
  -3 -16   1 6567.12 1895.16   2
  -3 -16   0 3651.23 1397.70   2
  -3 -16  -1 1153.02 908.704   2
  -3 -16  -2 3130.42 1371.15   2
  -3 -17   7-1828.64 1608.41   2
  -3 -17   6-783.899 1012.92   2
  -3 -17   5 982.181 862.430   2
  -3 -17   4 4561.39 1677.15   2
  -3 -17   3 5675.91 2009.09   2
  -3 -17   2 5114.71 1851.38   2
  -3 -17   1 2275.56 1210.61   2
  -3 -17   0 1526.52 924.986   2
  -3 -17  -1 1898.39 1206.43   2
  -3 -17  -2 3926.20 1661.53   2
  -4   0  17 219.521 657.848   3
  -4   0  16 6700.23 1702.76   3
  -4   0  15 730.373 834.592   3
  -4   0  14 647.889 561.441   3
  -4   0  13 178.392 458.159   3
  -4   0  12 42878.0 3333.90   3
  -4   0  11 47.9141 238.685   3
  -4   0  10 77694.1 4302.91   3
  -4   0   9-664.055 523.993   3
  -4   0   8 72138.7 3765.91   3
  -4   0   7-676.066 485.896   3
   4   0  -4 16339.3 1736.44   1
   4   0  -3 335.286 396.398   1
   4   0  -2 781.229 356.271   1
   4   0  -1 24.0177 201.986   1
  -4   0  -1-478.796 412.597   2
  -4   0  -2 4754.82 615.446   3
  -4   0  -3-21.0597 57.7071   3
  -4   0  -4 13780.5 931.119   3
  -4   0  -5 162.928 140.157   3
   4   0   5 179.446 214.744   2
   4   0   6 18463.6 1852.57   2
  -4   0  -6 25548.7 1449.36   3
   4   0   8 11543.7 1315.54   3
  -4  -1  17 1301.17 827.819   3
  -4   1  17 1624.20 938.270   3
  -4  -1  16 2693.90 1028.99   3
  -4   1  16 3973.42 1305.47   3
  -4  -1  15 6189.19 1555.22   3
  -4   1  15 4691.24 1380.67   3
  -4  -1  14 4463.95 1279.93   3
  -4   1  14 3517.15 1130.29   3
  -4  -1  13 13417.4 2030.20   3
  -4   1  13 10354.6 1808.03   3
  -4  -1  12 32984.3 3015.87   3
  -4   1  12 31844.3 3039.97   3
  -4  -1  11 2656.55 839.516   3
  -4   1  11 2987.82 920.793   3
  -4  -1  10 662.831 342.071   3
  -4   1  10 184.029 378.318   3
  -4  -1   9 13735.2 1655.91   3
  -4   1   9 13179.2 1720.27   3
  -4  -1   8 144.363 246.970   3
  -4  -1   7 20081.1 1899.34   3
  -4  -1   6 5840.44 942.584   3
  -4  -1   5 18085.8 1584.92   3
   4  -1  -4 195005. 5970.75   1
   4   1  -3 32310.5 2271.68   1
   4  -1  -3 35187.4 2526.41   1
   4   1  -2 4824.78 862.512   1
   4  -1  -2 4255.91 867.123   1
   4   1  -1 12421.3 1341.63   1
   4  -1  -1 13061.2 1462.70   1
   4   1   0 5229.88 872.100   1
  -4   1  -1 1894.83 397.200   2
  -4  -1  -1 1026.55 178.072   2
  -4  -1  -2 1383.90 359.363   2
  -4  -1  -2 989.413 226.433   3
  -4   1  -2 787.181 161.764   3
  -4  -1  -3 6774.06 469.542   3
  -4   1  -3 10018.4 980.767   3
  -4  -1  -4 15331.5 778.267   3
  -4   1  -4 20858.9 1379.06   3
  -4   1  -5 19973.5 1389.01   3
  -4  -1  -5 19151.3 1044.82   3
   4  -1   6 659.022 223.238   2
   4   1   6 1151.80 317.616   2
   4  -1   8-293.504 1132.52   3
   4  -1   9 5481.44 478.661   3
  -4  -2  17 2751.51 1085.00   3
  -4   2  17 4102.49 1421.10   3
  -4  -2  16 1470.44 808.791   3
  -4   2  16 2769.83 1172.02   3
  -4  -2  15 5560.91 1401.94   3
  -4   2  15 5942.06 1467.00   3
  -4  -2  14 963.528 630.002   3
  -4   2  14 1276.30 612.501   3
  -4  -2  13 2165.45 950.425   3
  -4   2  13 959.103 403.159   3
  -4  -2  12 7719.27 1460.53   3
  -4   2  12 6829.68 1337.98   3
  -4  -2  11 73096.3 4271.86   3
  -4   2  11 84333.9 4917.29   3
  -4  -2  10 613.132 413.924   3
  -4  -2   9 13540.0 1671.11   3
  -4  -2   8 17400.2 1809.00   3
  -4  -2   7 26124.4 1953.47   3
  -4  -2   6 459.881 172.308   3
   4  -2  -5 11081.2 1485.73   1
  -4  -2   5 9922.55 1096.33   3
  -4  -2   4-78.5069 173.947   3
   4  -2  -4 438.630 496.217   1
   4  -2  -3 6790.34 1133.12   1
  -4  -2   3 5788.17 733.907   3
   4   2  -2 8130.55 1068.25   1
  -4  -2   2 8164.53 804.601   3
   4  -2  -2 9026.24 1306.03   1
   4   2  -1 39958.9 2362.78   1
  -4  -2   1 38226.0 1557.81   3
   4   2   0 26271.9 1911.48   1
  -4  -2   0 23481.9 975.090   3
  -4  -2  -1 122654. 5513.65   2
   4   2   1 144343. 4438.42   1
  -4   2  -2 70243.6 3648.60   3
  -4  -2  -2 79503.6 3325.40   2
  -4   2  -3 1229.72 413.861   3
  -4   2  -4-186.437 199.707   3
   4   2   5 4077.92 827.434   2
   4  -2   9-1760.67 1323.55   3
  -4  -3  17 752.864 588.181   3
  -4   3  17 1125.32 917.436   3
  -4  -3  16 314.869 426.783   3
  -4   3  16 665.764 527.970   3
  -4  -3  15 422.170 425.961   3
  -4   3  15-35.9054 378.046   3
  -4  -3  14 4558.11 1121.88   3
  -4   3  14 4405.53 1311.50   3
  -4  -3  13 1129.85 450.295   3
  -4   3  13 978.945 469.667   3
  -4  -3  12 113.586 311.147   3
  -4   3  12-393.449 774.408   3
  -4  -3  11 1173.15 504.688   3
  -4  -3  10 15481.3 1909.67   3
  -4  -3   9 6503.74 1172.85   3
  -4  -3   8 677.186 497.925   3
  -4  -3   7 960.944 448.682   3
  -4  -3   6 21407.1 1761.24   3
  -4  -3   5 3674.42 679.004   3
   4  -3  -5 3815.49 863.391   1
   4  -3  -4 122493. 5113.29   1
  -4  -3   4 104534. 3404.39   3
  -4  -3   3 6479.03 755.467   3
   4  -3  -3 6958.56 1170.96   1
  -4  -3   2 48354.5 1871.94   3
   4  -3  -2 52874.9 3336.54   1
  -4  -3   1 144.574 52.9647   3
   4   3  -1 202.194 170.038   1
   4   3   0 1102.21 385.277   1
  -4  -3   0 1121.43 199.690   3
   4   3   1 622.849 242.301   1
  -4  -3  -1 338.490 251.319   2
   4   3   2 2941.11 554.602   1
  -4  -3  -2 3869.71 872.229   2
   4  -3  10 8513.87 1184.99   3
  -4  -4  17 1531.67 778.726   3
  -4   4  17 2227.19 1079.99   3
  -4  -4  16 2280.85 982.398   3
  -4   4  16 2578.59 1036.66   3
  -4  -4  15 1276.45 665.946   3
  -4   4  15 925.693 418.309   3
  -4  -4  14 556.205 392.228   3
  -4   4  14-575.085 702.575   3
  -4  -4  13 852.056 484.522   3
  -4   4  13 547.834 246.235   3
  -4  -4  12 166.862 5.74700   3
  -4  -4  11 913.642 463.609   3
  -4  -4  10 3122.65 813.619   3
  -4  -4   9 14448.0 1671.79   3
  -4  -4   8 27176.6 2104.71   3
  -4  -4   7 3940.92 725.809   3
  -4  -4   6 1017.62 318.654   3
   4  -4  -6 1570.69 650.700   1
  -4  -4   5-74.2615 189.099   3
   4  -4  -5 286.456 285.367   1
  -4  -4   4 3049.54 546.401   3
   4  -4  -4 3386.97 882.070   1
   4  -4  -3 1111.36 304.633   1
  -4  -4   3 1463.28 332.193   3
   4  -4  -2 5374.49 996.593   1
  -4  -4   2 5263.36 607.197   3
  -4  -4   1 25462.9 1217.89   3
   4   4   0 11348.8 1116.55   1
  -4  -4   0 11940.1 1672.77   2
  -4  -4   0 11395.0 724.621   3
  -4   4   0 9395.49 804.246   2
   4   4   1 35251.0 1962.18   1
  -4  -4  -1 42415.1 3744.10   2
   4   4   2 4540.78 677.368   1
  -4  -4  -2 4694.34 1075.19   2
   4   4   3 12382.7 1164.33   1
  -4  -4  -3 15916.5 1751.93   2
  -4   5  17 115.900 369.781   3
  -4  -5  16 726.068 524.475   3
  -4   5  16 227.178 245.479   3
  -4  -5  15 3876.85 1157.30   3
  -4   5  15 5108.73 1414.29   3
  -4  -5  14 74.3614 138.762   3
  -4   5  14-723.347 866.757   3
  -4  -5  13 2539.96 888.249   3
  -4  -5  12 1182.99 553.011   3
  -4  -5  11 30.1560 60.6790   3
  -4  -5  10 4164.51 943.381   3
  -4  -5   9 129.111 113.230   3
  -4  -5   8 4312.53 858.904   3
  -4  -5   7 5688.38 906.107   3
  -4  -5   6 2134.00 536.769   3
   4  -5  -6 2383.47 874.045   1
   4  -5  -5 11037.0 1649.92   1
  -4  -5   5 9684.75 1076.84   3
  -4  -5   4 237.786 163.383   3
   4  -5  -4 53.9268 213.497   1
   4  -5  -3 29874.3 2679.34   1
  -4  -5   3 26315.8 1588.40   3
   4   5  -2 9601.61 1018.70   3
  -4  -5   2 7843.05 813.954   3
  -4  -5   1 30474.8 2037.23   1
  -4  -5   1 32487.4 1570.43   3
  -4   5   1 29286.0 1651.53   2
  -4   5   0 737.272 356.597   2
  -4  -5   0-203.998 629.069   2
  -4  -5   0-439.049 355.753   3
  -4  -5  -1-98.2262 269.605   2
   4   5   1 112.068 159.189   1
   4   5   2 65.9597 62.6101   1
  -4  -5  -2 937.427 641.555   2
   4   5   3 13632.7 1129.43   1
  -4  -5  -3 13455.2 1833.13   2
   4   5   4 8176.78 891.657   1
  -4   6  17 232.453 67.4657   3
  -4  -6  16 1186.13 728.865   3
  -4   6  16 781.581 428.030   3
  -4  -6  15 1025.81 677.343   3
  -4   6  15-215.075 577.519   3
  -4  -6  14 415.905 243.643   3
  -4  -6  13 141.244 321.291   3
  -4  -6  12 211.910 207.501   3
  -4  -6  11 275.622 241.170   3
  -4  -6  10 4279.83 990.573   3
  -4  -6   9 767.960 406.550   3
  -4  -6   8 31349.4 2416.98   3
  -4  -6   7 370.825 290.746   3
   4  -6  -7 750.161 610.398   1
   4  -6  -6 13573.7 1933.05   1
  -4  -6   6 12119.5 1331.95   3
   4  -6  -5 388.661 346.085   1
  -4  -6   5 294.567 170.871   3
  -4  -6   4 477.865 253.241   3
   4  -6  -4 110.315 247.338   1
  -4  -6   3-21.6797 76.3769   3
   4  -6  -3-466.981 541.895   1
   4   6  -2 20305.1 1497.40   3
  -4  -6   2 18165.7 1381.84   3
   4   6  -1 41.2137 75.2039   3
  -4  -6   1 30.6534 87.8621   1
  -4  -6   1 177.409 316.951   2
  -4  -6   1-26.5897 122.374   3
  -4   6   0 32502.3 2564.64   2
  -4  -6   0 31288.3 3271.97   2
   4   6   0 35731.1 1654.82   3
  -4  -6  -1 734.164 489.075   2
   4   6   1 650.458 154.430   3
  -4  -6  -2 24533.0 2708.99   2
  -4  -6  -3 1410.57 802.891   2
   4   6   3 948.616 302.668   1
   4   6   4 300.569 134.758   1
   4   6   5-83.7274 67.1233   1
  -4  -7  16-324.411 354.286   3
  -4   7  16-107.392 441.228   3
  -4  -7  15 1138.18 627.677   3
  -4   7  15 308.743 445.452   3
  -4  -7  14-2.33999 250.883   3
  -4  -7  13 4163.21 1080.18   3
  -4  -7  12 959.052 557.336   3
  -4  -7  11 1933.87 671.823   3
  -4  -7  10 144.234 174.170   3
  -4  -7   9 1633.46 574.249   3
  -4  -7   8 893.896 401.656   3
   4  -7  -7 3650.90 1130.59   1
  -4  -7   7 3084.06 715.882   3
  -4  -7   6 207.634 70.2454   3
   4  -7  -6 1248.79 822.881   1
   4  -7  -5 11925.6 1813.33   1
  -4  -7   5 9816.49 1149.88   3
   4  -7  -4 5538.21 1173.31   1
  -4  -7   4 6086.54 960.454   3
  -4  -7   3 13316.5 1360.67   3
   4  -7  -3 11655.4 1711.45   1
  -4  -7   2 249.876 85.0589   3
   4   7  -1 3161.46 582.358   3
  -4  -7   1 2796.50 591.583   1
  -4  -7   1 2131.73 263.649   3
  -4  -7   1 2435.04 838.837   2
   4   7   0 30.2265 118.709   3
  -4   7   0-328.540 396.235   2
   4   7   1 2481.75 395.333   3
  -4  -7  -1 2744.73 1074.42   2
  -4  -7  -2 471.091 534.134   2
   4   7   2 53.4626 66.7799   3
  -4  -7  -3 13149.8 1964.34   2
  -4   8  16 1422.83 537.974   3
  -4  -8  15 2746.54 939.769   3
  -4  -8  14 836.293 356.990   3
  -4  -8  13 57.7970 399.769   3
  -4  -8  12-100.927 281.478   3
  -4  -8  11 718.698 316.807   3
  -4  -8  10 948.544 393.436   3
  -4  -8   9 3090.15 768.225   3
  -4  -8   8 81.5383 216.933   3
   4  -8  -7 3766.26 1106.26   1
  -4  -8   7 2448.95 656.380   3
   4  -8  -6 7026.45 1540.57   1
  -4  -8   6 7408.68 1160.85   3
  -4  -8   5 1844.82 628.955   3
   4  -8  -5 1224.65 682.168   1
  -4  -8   4 213.095 317.030   3
   4  -8  -4-537.172 508.330   1
   4  -8  -3-521.815 703.456   1
  -4  -8   3 152.890 161.303   3
  -4  -8   2 7971.06 1690.23   2
  -4  -8   2 8088.43 1155.84   3
  -4  -8   1 6413.78 927.845   1
  -4  -8   1 6580.33 1416.60   2
   4   8   0 7328.74 917.047   3
  -4  -8   0 6161.13 1596.17   2
   4   8   1 5855.75 713.276   3
  -4  -8  -1 6831.05 1687.93   2
  -4  -8  -2 5805.44 1572.35   2
  -4  -8  -3 141.491 99.6365   2
  -4  -9  15 2544.37 1093.62   3
  -4  -9  14 1399.38 861.772   3
  -4  -9  13 1050.58 565.998   3
  -4  -9  12 5043.76 1218.64   3
  -4  -9  11 1348.34 742.641   3
  -4  -9  10 4331.08 1160.40   3
  -4  -9   9 1394.70 706.850   3
  -4  -9   8 3406.67 893.340   3
  -4  -9   7 363.631 411.799   3
   4  -9  -7 971.025 670.540   1
  -4  -9   6 3108.71 857.751   3
   4  -9  -6 2595.47 1074.53   1
  -4  -9   5 1157.60 505.562   3
   4  -9  -5 689.712 415.026   1
   4  -9  -4 9140.77 1597.98   1
  -4  -9   4 10724.4 1450.48   3
   4  -9  -3-982.145 842.466   1
  -4  -9   3-385.280 419.881   3
  -4  -9   2 7645.96 1771.75   2
  -4  -9   2 6603.36 1006.46   3
  -4  -9   1 812.992 297.216   1
  -4  -9   1-1386.08 1484.06   2
  -4  -9   0-46.7377 464.996   2
  -4  -9  -1 1158.34 1062.72   2
  -4  -9  -2 8353.96 1803.46   2
  -4  -9  -3 214.517 338.234   2
  -4 -10  14 1897.24 956.632   3
  -4 -10  13 2417.40 1061.68   3
  -4 -10  12 2382.03 988.877   3
  -4 -10  11 2795.19 995.505   3
  -4 -10  10 1006.27 708.634   3
  -4 -10   9 5084.80 1209.86   3
  -4 -10   8 3824.95 1043.40   3
   4 -10  -7 5826.18 1374.08   1
  -4 -10   7 5191.12 1151.04   3
  -4 -10   6 629.728 480.813   3
   4 -10  -6 806.674 742.505   1
   4 -10  -5-101.164 201.610   1
  -4 -10   5-15.2735 205.897   3
   4 -10  -4-453.078 640.459   1
  -4 -10   4-733.829 623.527   3
  -4 -10   3 15078.9 2350.65   2
   4 -10  -3 9082.81 1527.46   1
  -4 -10   3 14152.7 1823.71   3
  -4 -10   2 20600.2 3002.53   2
  -4 -10   1 30142.8 4105.96   2
  -4 -10   0 2139.46 1237.06   2
  -4 -10  -1 8578.00 2129.84   2
  -4 -10  -2 554.861 697.138   2
  -4 -10  -3 2340.73 972.396   2
  -4 -11  13 2253.50 1012.27   3
  -4 -11  12 2303.67 1037.30   3
  -4 -11  11 941.143 731.921   3
  -4 -11  10 516.101 437.411   3
  -4 -11   9 1148.15 563.605   3
  -4 -11   8-48.8984 94.7880   3
   4 -11  -7 2098.66 899.291   1
  -4 -11   7 1350.36 572.841   3
   4 -11  -6 447.204 356.513   1
  -4 -11   6 56.9258 430.890   3
   4 -11  -5 725.394 405.019   1
  -4 -11   5 694.111 434.000   3
   4 -11  -4 499.308 392.306   1
  -4 -11   4 103.432 877.625   3
  -4 -11   4 1857.14 871.994   2
   4 -11  -3 577.552 303.861   1
  -4 -11   3 1234.62 129.423   2
  -4 -11   2 2478.39 824.950   2
  -4 -11   1 5132.63 1601.01   2
  -4 -11   0 3436.95 1518.62   2
  -4 -11  -1 7635.04 2109.70   2
  -4 -11  -2 3464.00 1288.98   2
  -4 -11  -3 7381.42 1754.68   2
  -4 -12  13 388.582 582.226   3
  -4 -12  12 612.100 557.227   3
  -4 -12  11 499.394 458.662   3
  -4 -12  10 421.739 375.570   3
  -4 -12   9 54.8942 195.261   3
  -4 -12   8 3231.69 913.399   3
   4 -12  -7 76.4186 192.083   1
  -4 -12   7-144.019 533.707   3
   4 -12  -6-253.252 417.628   1
  -4 -12   6-819.761 981.361   3
   4 -12  -5-225.948 350.711   1
  -4 -12   5 296.890 434.025   2
   4 -12  -4 5.52573 112.537   1
  -4 -12   4-532.377 819.643   2
   4 -12  -3 2016.40 918.744   1
  -4 -12   3-335.343 1229.43   2
  -4 -12   2 11858.2 2589.95   2
  -4 -12   1 493.476 453.539   2
  -4 -12   0 6255.13 1954.06   2
  -4 -12  -1 5229.05 1651.04   2
  -4 -12  -2 2639.66 1171.04   2
  -4 -12  -3 1097.02 835.118   2
  -4 -13  12 721.583 527.139   3
  -4 -13  11 1360.47 646.167   3
  -4 -13  10-8.29468 322.533   3
  -4 -13   9-367.752 584.941   3
  -4 -13   8-194.637 698.283   3
   4 -13  -7 101.675 137.250   1
  -4 -13   7-1449.37 1230.67   3
   4 -13  -6 138.539 218.322   1
  -4 -13   6 1497.83 792.658   2
   4 -13  -5 3461.84 1071.62   1
  -4 -13   5 1680.85 439.240   3
  -4 -13   5 4620.78 1592.30   2
   4 -13  -4 2461.22 963.658   1
  -4 -13   4 1228.26 211.726   2
  -4 -13   3-154.558 1255.95   2
   4 -13  -3 2044.26 998.435   1
  -4 -13   2 4071.71 1491.88   2
  -4 -13   1 10399.2 2376.89   2
  -4 -13   0 4790.31 1781.33   2
  -4 -13  -1 439.327 412.646   2
  -4 -13  -2 2257.44 1076.03   2
  -4 -13  -3 1915.05 1155.50   2
  -4 -14  11-555.518 692.861   3
  -4 -14  10-1845.37 1097.88   3
  -4 -14   9-1462.51 1122.79   3
  -4 -14   8-2785.67 1479.43   3
  -4 -14   7 4066.36 1494.05   2
  -4 -14   7-179.441 1123.94   3
   4 -14  -6 1752.58 745.461   1
  -4 -14   6 2020.20 960.999   2
   4 -14  -5 90.5528 185.018   1
   4 -14  -4 185.793 410.538   1
   4 -14  -3 1035.24 784.366   1
  -4 -14   3-287.016 863.845   2
  -4 -14   2 1166.74 1187.28   2
  -4 -14   1 8545.08 2283.10   2
  -4 -14   0 6397.51 2080.85   2
  -4 -14  -1 3431.73 1388.85   2
  -4 -14  -2 3147.45 1299.98   2
  -4 -14  -3 3453.19 1478.25   2
  -4 -15  10-2712.36 1489.68   3
  -4 -15   9-2880.40 1612.50   3
  -4 -15   9 2207.20 1163.78   2
  -4 -15   8-2584.38 1646.34   3
  -4 -15   8 728.328 685.247   2
  -4 -15   7-500.690 647.847   2
   4 -15  -5 331.306 65.6379   1
   4 -15  -4 143.361 337.582   1
  -4 -15   4-1586.25 1244.33   2
  -4 -15   3 8853.29 2436.57   2
   4 -15  -3 5068.06 1495.78   1
  -4 -15   2 7907.95 2282.02   2
  -4 -15   1 10743.3 2571.71   2
  -4 -15   0 1092.90 941.413   2
  -4 -15  -1 7051.16 1824.41   2
  -4 -15  -2 4984.72 1718.82   2
  -4 -16   7-2927.92 1796.63   2
  -4 -16   5-883.512 1008.68   2
  -4 -16   4 526.942 587.087   2
   4 -16  -3 938.826 764.601   1
  -4 -16   3 3481.79 1500.18   2
  -4 -16   2 9598.70 2499.26   2
  -4 -16   1 12457.8 2793.23   2
  -4 -16   0 3003.60 1354.41   2
  -4 -16  -1 1426.20 1035.23   2
  -4 -16  -2 2890.14 1377.79   2
  -4 -17   4 1767.06 1187.98   2
  -4 -17   3 3673.98 1651.69   2
  -4 -17   2 8157.69 2319.68   2
  -4 -17   1 1422.06 967.310   2
  -4 -17   0 1570.15 948.954   2
  -5   0  17 9946.61 2103.97   3
  -5   0  16 645.308 732.929   3
  -5   0  15 1350.90 800.091   3
  -5   0  14 51.4400 405.738   3
  -5   0  13 7782.71 1551.93   3
  -5   0  12-159.064 234.266   3
  -5   0  11 888.886 319.303   3
  -5   0  10-444.392 602.969   3
  -5   0   9 34263.1 2827.51   3
  -5   0   8-482.339 553.477   3
   5   0  -4 62.9202 263.190   1
   5   0  -3 1279.55 602.124   1
   5   0  -2 51.1018 87.7546   1
   5   0  -1 46750.2 3169.51   1
   5   0   0-378.755 428.117   1
  -5   0  -1 40624.7 2285.20   2
  -5   0  -2 2.54382 65.9345   3
  -5   0  -3 9881.49 826.428   3
  -5   0  -4-5.61810 31.8027   3
  -5  -1  17 2013.57 976.010   3
  -5   1  17 2144.27 1222.68   3
  -5  -1  16 1678.10 1069.15   3
  -5   1  16 772.237 770.667   3
  -5  -1  15 1625.24 962.054   3
  -5   1  15 679.172 527.490   3
  -5  -1  14 1698.25 901.959   3
  -5   1  14 906.196 474.253   3
  -5  -1  13 1735.19 866.951   3
  -5   1  13 919.000 510.929   3
  -5  -1  12 292.572 319.894   3
  -5   1  12-335.373 670.420   3
  -5  -1  11 268.269 354.300   3
  -5   1  11-189.676 558.158   3
  -5  -1  10 17313.2 1994.88   3
  -5   1  10 17694.6 2163.29   3
  -5  -1   9 6014.00 1117.79   3
  -5  -1   8-664.618 471.477   3
  -5  -1   7 1155.71 266.205   3
  -5  -1   6-216.910 370.913   3
   5  -1  -5 6822.53 1309.57   1
  -5  -1   5 4964.84 828.744   3
   5  -1  -4 26049.3 2449.24   1
   5   1  -4 22755.8 2148.49   1
   5   1  -3 5032.29 1022.53   1
   5  -1  -3 5229.49 1058.76   1
   5   1  -2 37500.0 2701.63   1
   5  -1  -2 39207.0 2948.82   1
   5  -1  -1 359.253 297.904   1
   5   1  -1 709.821 358.667   1
   5   1   0 480.026 94.3796   1
   5   1   1 681.918 72.5272   1
  -5  -1  -1 692.281 227.943   2
  -5  -1  -2 2152.31 339.253   3
  -5   1  -2 1692.56 389.992   3
  -5  -1  -3 12503.8 633.577   3
  -5   1  -3 15962.8 1318.19   3
  -5  -1  -4 17017.1 735.089   3
  -5   1  -4 21380.5 1444.19   3
  -5  -2  17 754.514 536.231   3
  -5   2  17 606.486 763.876   3
  -5  -2  16 1160.91 478.350   3
  -5   2  16 1813.60 921.449   3
  -5  -2  15 2523.28 1042.02   3
  -5   2  15 2810.59 1060.60   3
  -5  -2  14 1025.42 715.402   3
  -5   2  14-62.0754 463.961   3
  -5  -2  13 2334.57 989.914   3
  -5   2  13 1069.82 563.724   3
  -5  -2  12 7461.06 1492.10   3
  -5   2  12 6209.10 1388.59   3
  -5  -2  11 22746.8 2465.03   3
  -5   2  11 26643.0 2878.63   3
  -5  -2  10 2668.37 899.805   3
  -5  -2   9 6324.24 1132.52   3
  -5  -2   8 13713.8 1613.47   3
  -5  -2   7 8692.27 1160.25   3
  -5  -2   6 2036.62 528.129   3
   5  -2  -6 2754.63 861.523   1
  -5  -2   5-259.812 278.735   3
   5  -2  -5 473.150 517.257   1
   5  -2  -4 3753.75 1057.96   1
  -5  -2   4 3413.95 602.488   3
   5   2  -3 192.758 266.857   1
   5  -2  -3 6.34859 149.508   1
  -5  -2   3-66.0689 212.107   3
   5   2  -2 30894.4 2407.40   1
   5  -2  -2 33357.6 2852.13   1
  -5  -2   2 30750.3 1694.69   3
   5   2  -1 4013.36 882.739   1
  -5  -2   1 3875.78 516.950   3
   5  -2  -1 3290.06 711.366   1
  -5  -2   0 52810.1 3164.86   2
   5   2   0 55810.2 3118.32   1
  -5  -2   0 53766.6 1707.15   3
  -5  -2  -1 9484.25 1567.90   2
  -5  -2  -1 7911.42 466.589   3
   5   2   1 10612.2 1370.97   1
  -5  -2  -1 7181.34 648.197   3
  -5  -2  -2 22775.6 1795.00   2
  -5   3  17 385.728 537.160   3
  -5  -3  16 686.792 461.100   3
  -5   3  16 233.785 214.581   3
  -5  -3  15 2147.79 851.239   3
  -5   3  15 1995.35 845.588   3
  -5  -3  14 294.530 373.623   3
  -5   3  14-419.897 657.811   3
  -5  -3  13 13679.2 2073.74   3
  -5   3  13 15815.2 2323.11   3
  -5  -3  12 5987.94 1351.09   3
  -5   3  12 5537.67 1188.98   3
  -5  -3  11 1267.29 821.497   3
  -5  -3  10 5487.28 1230.02   3
  -5  -3   9 12294.3 1658.01   3
  -5  -3   8 328.953 371.105   3
  -5  -3   7 5422.08 993.060   3
   5  -3  -6 362.962 384.955   1
  -5  -3   6 773.432 407.758   3
   5  -3  -5 70719.2 4343.95   1
  -5  -3   5 61454.5 2895.08   3
   5  -3  -4 7371.14 1413.01   1
  -5  -3   4 6578.87 885.243   3
  -5  -3   3 5307.98 719.905   3
   5  -3  -3 5737.64 1146.62   1
   5  -3  -2 0.58730 365.232   1
   5   3  -2 623.632 407.393   1
  -5  -3   2 625.831 250.955   3
   5   3  -1 3767.13 808.143   1
  -5  -3   1 3664.11 473.667   3
   5   3   0 53.0794 105.676   1
  -5  -3   0 131.194 90.8636   3
  -5  -3   0 475.282 482.043   2
  -5  -3  -1-137.721 361.357   2
   5   3   1 41.5583 98.3387   1
   5   3   2 289.965 119.753   1
  -5  -3  -2 647.856 444.611   2
  -5  -4  16 2677.91 988.307   3
  -5   4  16 4952.21 1434.57   3
  -5  -4  15 1878.95 839.794   3
  -5   4  15 94.6421 502.343   3
  -5  -4  14 120.868 214.311   3
  -5   4  14-1093.30 837.945   3
  -5  -4  13 3959.42 1121.16   3
  -5   4  13 3590.35 931.366   3
  -5  -4  12 2421.74 827.572   3
  -5  -4  11 9833.68 1564.69   3
  -5  -4  10 15675.1 1928.07   3
  -5  -4   9 3057.93 844.977   3
  -5  -4   8 12013.4 1547.06   3
  -5  -4   7 640.804 396.492   3
   5  -4  -6 40735.6 3356.10   1
  -5  -4   6 37843.4 2419.98   3
  -5  -4   5 866.150 376.050   3
   5  -4  -5 1072.80 641.741   1
  -5  -4   4 1163.24 347.062   3
   5  -4  -4 1243.42 598.714   1
  -5  -4   3 5079.12 669.991   3
   5  -4  -3 5888.29 1266.40   1
  -5  -4   2 2226.85 398.035   3
   5  -4  -2 2244.51 527.144   1
   5   4  -1 8876.72 1151.22   1
  -5  -4   1 7871.44 675.783   3
  -5  -4   0 13871.2 1945.48   2
   5   4   0 13863.5 1446.65   1
  -5  -4   0 12347.9 713.058   3
  -5   4   0 10881.7 813.088   2
   5   4   1 396.719 281.885   1
  -5  -4  -1 392.122 269.408   2
  -5  -4  -2 2241.36 831.741   2
   5   4   2 967.017 341.064   1
   5   4   3 4040.51 765.666   1
  -5  -4  -3 6536.24 1325.58   2
  -5  -5  16 990.303 642.394   3
  -5   5  16 507.290 211.108   3
  -5  -5  15 514.364 482.858   3
  -5   5  15-276.565 629.794   3
  -5  -5  14 234.715 175.718   3
  -5   5  14-655.672 978.858   3
  -5  -5  13 1419.71 682.710   3
  -5  -5  12 5439.96 1201.96   3
  -5  -5  11 8113.12 1461.03   3
  -5  -5  10 1957.00 669.110   3
  -5  -5   9 205.428 300.485   3
  -5  -5   8 4046.20 856.701   3
  -5  -5   7 1733.99 520.986   3
   5  -5  -7 2301.61 1006.81   1
  -5  -5   6 412.756 268.866   3
   5  -5  -6 1038.70 729.153   1
   5  -5  -5 307.993 302.195   1
  -5  -5   5 279.378 209.358   3
   5  -5  -4 44412.0 3616.64   1
  -5  -5   4 41962.6 2197.45   3
   5  -5  -3 18982.5 2386.76   1
  -5  -5   3 15741.1 1267.35   3
   5  -5  -2 8334.25 1388.42   1
  -5  -5   2 8248.04 841.419   3
  -5  -5   1 2943.82 478.135   3
  -5   5   1 2274.58 458.966   2
  -5   5   0 5164.91 730.455   2
  -5  -5   0 3180.47 892.274   2
  -5  -5   0 4372.37 505.757   3
   5   5   0 4373.07 780.104   1
  -5  -5  -1 1081.57 499.537   2
   5   5   1 1298.74 447.859   1
   5   5   2 2311.67 543.694   1
  -5  -5  -2 2965.34 913.344   2
   5   5   3 6.24444 128.565   1
  -5  -5  -3 1779.06 888.261   2
   5   5   4 25242.7 1903.34   1
   5   5   5 3657.19 661.886   1
  -5  -6  16 201.699 446.680   3
  -5   6  16 210.916 378.531   3
  -5  -6  15 1276.64 684.440   3
  -5   6  15-355.973 903.121   3
  -5  -6  14 1048.49 593.850   3
  -5  -6  13 732.006 547.740   3
  -5  -6  12 1438.53 710.826   3
  -5  -6  11 10721.6 1655.58   3
  -5  -6  10 442.060 381.495   3
  -5  -6   9 10227.7 1481.67   3
  -5  -6   8-98.3536 145.442   3
   5  -6  -7 4725.93 1312.38   1
  -5  -6   7 4150.95 855.546   3
  -5  -6   6 390.190 198.620   3
   5  -6  -6 620.273 657.060   1
  -5  -6   5 164.636 142.654   3
   5  -6  -5 324.493 416.480   1
  -5  -6   4 346.859 202.326   3
   5  -6  -4 473.020 45.1411   1
   5  -6  -3 26641.7 2846.34   1
  -5  -6   3 22216.9 1585.93   3
  -5  -6   2 8383.65 930.531   3
  -5   6   2 9518.38 1110.24   2
  -5  -6   1 24901.3 2880.26   2
  -5  -6   1 23778.9 1506.48   3
  -5   6   1 25910.6 1839.08   2
  -5   6   0 1552.87 376.800   2
  -5  -6   0 540.596 859.509   2
  -5  -6  -1 31475.8 3209.37   2
   5   6   2 14331.2 1264.84   1
  -5  -6  -2 14771.5 2110.70   2
  -5  -6  -3 1055.48 764.702   2
   5   6   3 255.245 194.094   1
   5   6   4 1613.88 438.135   1
  -5   7  16-838.555 916.666   3
  -5  -7  15-13.6388 194.853   3
  -5  -7  14 286.924 370.231   3
  -5  -7  13 261.044 250.620   3
  -5  -7  12 360.261 300.100   3
  -5  -7  11 1788.66 720.800   3
  -5  -7  10 452.478 316.992   3
  -5  -7   9 237.032 226.806   3
  -5  -7   8 485.237 313.978   3
  -5  -7   7 2873.10 731.468   3
   5  -7  -7 3584.78 1183.04   1
  -5  -7   6 1536.31 525.544   3
   5  -7  -6 2426.47 1034.95   1
  -5  -7   5 2456.14 591.303   3
   5  -7  -5 2838.32 982.001   1
   5  -7  -4 14152.2 2168.15   1
  -5  -7   4 13595.3 1379.11   3
   5  -7  -3 553.193 292.949   1
  -5  -7   3 1810.18 561.461   3
  -5  -7   2 16319.2 1421.39   3
  -5  -7   1-194.701 762.654   2
  -5  -7   1-333.605 537.156   3
  -5  -7   0-1876.46 1432.03   2
  -5   7   0 54.7178 39.0374   2
  -5  -7  -1 1777.84 968.410   2
  -5  -7  -2 7037.59 1551.66   2
  -5  -7  -3 3781.71 1079.70   2
  -5  -8  15-151.378 373.988   3
  -5  -8  14 129.231 134.049   3
  -5  -8  13-54.3435 232.606   3
  -5  -8  12 39.6595 124.295   3
  -5  -8  11 112.290 230.744   3
  -5  -8  10 959.328 392.345   3
  -5  -8   9 3282.20 885.339   3
  -5  -8   8 4351.91 947.378   3
   5  -8  -8 7961.67 1718.73   1
   5  -8  -7 8091.04 1685.28   1
  -5  -8   7 5764.82 998.728   3
   5  -8  -6 2498.30 1034.54   1
  -5  -8   6 2571.64 650.649   3
  -5  -8   5 1689.41 606.358   3
   5  -8  -5 1139.86 572.949   1
   5  -8  -4 1252.09 531.852   1
  -5  -8   4 2573.14 682.762   3
   5  -8  -3-299.317 771.376   1
  -5  -8   3 852.151 368.561   3
  -5  -8   2 7159.60 1652.78   2
  -5  -8   2 7766.01 1089.53   3
  -5  -8   1-2356.30 1517.47   2
  -5  -8   0 4985.50 1448.53   2
  -5  -8  -1 9038.35 2057.23   2
  -5  -8  -2 6370.03 1500.85   2
  -5  -8  -3 184.112 300.253   2
  -5  -9  14-84.3541 302.796   3
  -5  -9  13 2104.70 736.281   3
  -5  -9  12-32.4949 240.466   3
  -5  -9  11 1226.70 447.432   3
  -5  -9  10 525.419 239.389   3
  -5  -9   9 2093.82 665.993   3
  -5  -9   8 2311.04 872.778   3
   5  -9  -8 3492.51 1265.15   1
  -5  -9   7 1255.13 685.963   3
   5  -9  -7 901.584 881.126   1
  -5  -9   6 549.421 506.255   3
   5  -9  -6 462.319 696.995   1
   5  -9  -5 8209.62 1640.54   1
  -5  -9   5 8938.78 1342.64   3
   5  -9  -4 6657.13 1406.84   1
  -5  -9   4 7751.73 1197.27   3
   5  -9  -3-637.427 812.717   1
  -5  -9   3 1193.82 910.834   2
  -5  -9   3-323.524 398.175   3
  -5  -9   2 13290.4 2484.52   2
  -5  -9   2 12710.9 1523.27   3
  -5  -9   1 16309.4 2826.16   2
  -5  -9   0 2601.44 1039.35   2
  -5  -9  -1 2192.66 1214.81   2
  -5  -9  -2 4433.16 1432.08   2
  -5  -9  -3 3408.00 1124.26   2
  -5 -10  14 1599.06 970.704   3
  -5 -10  13 1189.61 807.145   3
  -5 -10  12 683.419 767.764   3
  -5 -10  11 1602.84 930.658   3
  -5 -10  10 589.748 592.554   3
  -5 -10   9 496.959 463.379   3
   5 -10  -8 6294.19 1643.09   1
  -5 -10   8 8668.62 1473.62   3
  -5 -10   7 1001.84 587.533   3
   5 -10  -7 755.241 815.377   1
   5 -10  -6 4268.42 1275.53   1
  -5 -10   6 3984.53 965.030   3
   5 -10  -5-104.985 502.756   1
  -5 -10   5-45.2712 215.633   3
   5 -10  -4 425.956 682.098   1
  -5 -10   4 822.780 300.447   3
   5 -10  -3-598.170 866.130   1
  -5 -10   3 178.764 371.783   2
  -5 -10   3-680.831 874.820   3
  -5 -10   2 2263.28 412.258   2
  -5 -10   1 5743.27 1646.35   2
  -5 -10   0 1134.59 903.916   2
  -5 -10  -1 1869.82 1301.75   2
  -5 -10  -2 3623.93 1309.48   2
  -5 -10  -3 2743.51 1105.99   2
  -5 -11  13 1283.18 874.035   3
  -5 -11  12 2042.93 911.359   3
  -5 -11  11 683.283 639.881   3
  -5 -11  10 1445.17 729.684   3
  -5 -11   9 537.127 549.986   3
  -5 -11   8 345.442 463.835   3
   5 -11  -8 876.760 693.330   1
   5 -11  -7 204.014 358.730   1
  -5 -11   7 58.7068 279.893   3
   5 -11  -6 368.500 565.960   1
  -5 -11   6 106.514 177.948   3
   5 -11  -5 7.86417 414.019   1
  -5 -11   5-293.570 534.822   3
   5 -11  -4-823.072 936.720   1
  -5 -11   4 402.201 536.746   2
  -5 -11   4-1187.36 921.963   3
  -5 -11   3 22699.2 3361.35   2
   5 -11  -3 14353.4 2294.62   1
  -5 -11   3 20475.2 2373.29   3
  -5 -11   2 16487.3 3050.36   2
  -5 -11   1 158.525 232.353   2
  -5 -11   0 2349.40 1323.49   2
  -5 -11  -1 3159.65 1626.25   2
  -5 -11  -2 1497.78 901.595   2
  -5 -11  -3 852.255 607.407   2
  -5 -12  13 658.139 702.542   3
  -5 -12  12 272.419 511.934   3
  -5 -12  11 445.500 485.394   3
  -5 -12  10 686.756 528.148   3
  -5 -12   9 4926.83 1222.38   3
   5 -12  -8 347.504 396.720   1
  -5 -12   8 695.312 386.839   3
   5 -12  -7 504.796 291.767   1
  -5 -12   7 407.608 136.996   3
   5 -12  -6 280.097 130.584   1
  -5 -12   6-318.009 582.657   3
   5 -12  -5 660.595 379.731   1
  -5 -12   5-356.345 671.364   3
   5 -12  -4 37.7577 277.301   1
  -5 -12   4-567.596 760.864   2
   5 -12  -3 876.277 643.630   1
  -5 -12   3-1552.05 1598.69   2
  -5 -12   2-1289.39 1274.45   2
  -5 -12   1 819.399 809.869   2
  -5 -12   0 4601.98 1921.23   2
  -5 -12  -1 5213.82 1711.22   2
  -5 -12  -2 1030.33 747.272   2
  -5 -12  -3 1136.12 782.889   2
  -5 -13  12 1354.39 754.633   3
  -5 -13  11 311.203 357.222   3
  -5 -13  10 315.160 282.024   3
  -5 -13   9-30.6006 442.400   3
   5 -13  -8-347.394 446.798   1
  -5 -13   8-461.469 656.084   3
   5 -13  -7-302.403 558.367   1
  -5 -13   7-1134.24 883.310   3
   5 -13  -6 211.090 224.133   1
  -5 -13   6 1188.33 778.243   2
  -5 -13   5-1544.83 1062.25   3
   5 -13  -5 247.476 303.284   1
  -5 -13   5-468.781 793.970   2
   5 -13  -4 752.387 585.122   1
  -5 -13   4-2006.29 1605.30   2
  -5 -13   3-3614.04 2144.13   2
   5 -13  -3 1172.55 917.107   1
  -5 -13   2 1917.60 1074.41   2
  -5 -13   1 795.152 911.363   2
  -5 -13   0 5281.36 1828.64   2
  -5 -13  -1 809.997 634.018   2
  -5 -13  -2 1276.78 885.109   2
  -5 -13  -3 1982.42 1147.81   2
  -5 -14  11-291.328 489.569   3
  -5 -14  10-201.008 610.005   3
  -5 -14   9-1203.58 1068.59   3
  -5 -14   8-1066.99 1046.77   3
  -5 -14   7 2030.17 1043.62   2
   5 -14  -7 633.750 372.499   1
   5 -14  -6 171.057 207.275   1
  -5 -14   6-1163.59 1159.98   3
  -5 -14   6-163.226 713.072   2
   5 -14  -5 283.016 399.471   1
  -5 -14   5-2039.32 1350.94   2
   5 -14  -4 477.130 560.573   1
  -5 -14   3-927.251 1056.41   2
   5 -14  -3 659.313 739.315   1
  -5 -14   2 6638.52 2008.52   2
  -5 -14   1 5768.17 1925.84   2
  -5 -14   0 7970.04 2213.53   2
  -5 -14  -1 1477.82 965.212   2
  -5 -14  -2 1819.27 1104.01   2
  -5 -14  -3 2371.70 1237.12   2
  -5 -15  10-2195.97 1312.54   3
  -5 -15   8 864.594 740.345   2
  -5 -15   7-1612.68 1066.11   2
   5 -15  -6-49.8010 426.514   1
  -5 -15   6-2112.42 1188.56   2
   5 -15  -5 401.754 398.619   1
   5 -15  -4 463.444 607.433   1
  -5 -15   4-1201.12 1148.05   2
   5 -15  -3 1134.64 898.868   1
  -5 -15   3 1577.47 1145.94   2
  -5 -15   2 4123.35 1661.67   2
  -5 -15   1 5477.15 1970.67   2
  -5 -15   0 201.552 441.058   2
  -5 -15  -1 1907.62 1074.44   2
  -5 -15  -2 2751.04 1254.09   2
  -5 -16   5-1540.59 1271.35   2
   5 -16  -4 196.149 177.998   1
  -5 -16   4 314.376 491.123   2
   5 -16  -3 849.330 820.518   1
  -5 -16   3 4816.88 1762.06   2
   5 -16  -2 2000.29 1086.13   1
  -5 -16   2 8266.07 2362.13   2
  -5 -16   1 6871.05 2208.05   2
  -5 -16   0 1457.73 947.494   2
  -5 -16  -1 1957.83 1188.62   2
  -5 -16  -2 2025.69 1345.75   2
   5 -17  -2 479.564 641.400   1
  -6   0  16 6913.36 1805.35   3
  -6   0  15 505.640 580.886   3
  -6   0  14 853.484 531.851   3
  -6   0  13-3.99877 314.217   3
  -6   0  12 4288.42 1106.12   3
  -6   0  11-159.490 199.745   3
  -6   0  10 14293.8 2018.76   3
  -6   0   9-261.187 485.914   3
  -6   0   8 6336.60 1086.33   3
   6   0  -5 400.573 488.215   1
   6   0  -4 4514.35 1119.21   1
   6   0  -3 86.4116 318.690   1
   6   0  -2 10631.6 1633.29   1
   6   0  -1-136.226 292.660   1
  -6   0   0 7901.79 1055.70   2
   6   0   0 8192.78 1439.56   1
  -6   0  -1 1539.21 554.723   2
   6   0   1-559.202 572.241   1
  -6  -1  16 1592.69 1003.19   3
  -6   1  16 1358.27 911.117   3
  -6  -1  15 1040.68 693.282   3
  -6   1  15 1062.35 498.610   3
  -6  -1  14 893.342 729.478   3
  -6   1  14 96.7609 188.842   3
  -6  -1  13 9345.67 1818.82   3
  -6   1  13 8774.23 1806.62   3
  -6  -1  12 848.494 555.592   3
  -6   1  12 277.696 299.826   3
  -6  -1  11 7440.95 1396.44   3
  -6   1  11 9116.23 1611.73   3
  -6  -1  10 1338.11 525.432   3
  -6   1  10 1074.93 14.0828   3
  -6  -1   9 599.562 252.815   3
  -6  -1   8 1727.62 544.416   3
  -6  -1   7 120.902 304.513   3
  -6  -1   6 2762.25 646.574   3
   6  -1  -5 27900.5 2817.42   1
  -6  -1   5 25472.1 2021.45   3
   6   1  -4 4334.51 1106.88   1
   6  -1  -4 4804.79 1222.55   1
   6   1  -3 16250.4 2032.16   1
   6  -1  -3 16621.3 2150.91   1
   6   1  -2 5717.83 1230.65   1
   6  -1  -2 4758.91 1071.35   1
   6   1  -1 3110.99 868.275   1
   6  -1  -1 3388.45 860.902   1
   6  -1   0-271.042 552.807   1
   6   1   0-342.268 471.969   1
  -6  -1   0 397.912 425.292   2
  -6   1  -1 444.006 160.929   2
   6   1   1 148.028 392.669   1
  -6  -1  -2 3416.06 622.188   2
  -6  -2  16 531.818 603.927   3
  -6   2  16 593.007 756.412   3
  -6  -2  15 3133.64 1228.43   3
  -6   2  15 1463.93 684.550   3
  -6  -2  14 2236.14 917.432   3
  -6   2  14 656.897 89.4417   3
  -6  -2  13 396.421 494.663   3
  -6   2  13-201.379 582.724   3
  -6  -2  12 996.473 593.547   3
  -6   2  12-317.520 831.060   3
  -6  -2  11 5536.76 1268.24   3
  -6   2  11 5336.09 1183.99   3
  -6  -2  10 145.496 309.759   3
  -6  -2   9 14610.0 1781.29   3
  -6  -2   8 210.020 163.553   3
  -6  -2   7 8326.58 1238.22   3
   6  -2  -6 648.198 672.595   1
  -6  -2   6-53.5304 224.910   3
  -6  -2   5-29.4187 216.356   3
   6  -2  -5 560.578 686.658   1
   6  -2  -4 1781.14 678.073   1
  -6  -2   4 1335.31 369.608   3
   6   2  -3 13396.3 1732.65   1
   6  -2  -3 13105.1 1941.10   1
  -6  -2   3 11880.4 1232.35   3
   6  -2  -2 111.445 366.315   1
  -6  -2   2 51.5908 141.003   3
   6   2  -2 859.794 567.687   1
   6   2  -1 10387.2 1529.24   1
  -6  -2   1 8914.26 863.961   3
   6  -2  -1 9042.70 1582.99   1
  -6  -2   0 3236.45 414.244   3
   6   2   0 3485.39 855.270   1
  -6  -2   0 3139.83 785.639   2
  -6  -2  -1 3904.08 360.216   3
   6   2   1 4898.74 1006.92   1
  -6  -2  -1 4566.41 952.578   2
   6   2   2 7491.96 1233.41   1
  -6  -2  -2 9562.67 1141.54   2
  -6  -3  16 371.086 524.942   3
  -6   3  16-393.064 583.765   3
  -6  -3  15 448.302 373.933   3
  -6   3  15-415.907 635.907   3
  -6  -3  14 662.991 370.230   3
  -6   3  14-85.9623 723.666   3
  -6  -3  13 3293.35 1206.10   3
  -6   3  13 1378.79 347.573   3
  -6  -3  12 1278.53 720.650   3
  -6  -3  11 2691.90 945.240   3
  -6  -3  10 2610.11 888.152   3
  -6  -3   9 728.787 447.695   3
  -6  -3   8 1839.17 663.333   3
  -6  -3   7 312.013 311.583   3
  -6  -3   6 509.589 333.564   3
   6  -3  -6 517.243 605.452   1
  -6  -3   5 790.996 386.957   3
   6  -3  -5 772.429 697.644   1
   6  -3  -4 9465.18 1700.94   1
  -6  -3   4 8078.62 1039.13   3
  -6  -3   3 1833.34 475.158   3
   6  -3  -3 1791.92 669.322   1
   6   3  -2 24424.4 2266.62   1
  -6  -3   2 23554.6 1473.75   3
   6  -3  -2 27270.6 2896.04   1
   6  -3  -1-31.1278 542.653   1
  -6  -3   1 554.611 215.791   3
   6   3  -1 470.983 491.876   1
   6   3   0 83.4642 223.116   1
  -6  -3   0 43.2412 67.5601   3
  -6  -3   0-539.372 622.285   2
  -6  -3  -1 1534.73 640.930   2
   6   3   1 1635.92 565.912   1
   6   3   2 10626.7 1445.96   1
  -6  -3  -2 11771.0 1473.21   2
   6   3   3-213.908 352.554   1
  -6  -4  16 1398.59 809.624   3
  -6   4  16 1623.69 1092.47   3
  -6  -4  15 300.327 373.179   3
  -6   4  15-1403.17 987.102   3
  -6  -4  14 1615.11 740.522   3
  -6   4  14 976.600 562.271   3
  -6  -4  13 2531.06 845.966   3
  -6  -4  12 912.887 541.133   3
  -6  -4  11-308.207 399.280   3
  -6  -4  10 2130.95 792.388   3
  -6  -4   9 16147.5 1998.03   3
  -6  -4   8 1002.13 559.352   3
  -6  -4   7 6602.70 1145.19   3
   6  -4  -7 6709.40 1599.77   1
  -6  -4   6 3878.29 826.727   3
   6  -4  -6 3999.07 1216.28   1
   6  -4  -5 361.017 605.416   1
  -6  -4   5 240.889 247.484   3
   6  -4  -4-114.356 373.243   1
  -6  -4   4-94.2844 53.0477   3
   6  -4  -3 436.818 281.275   1
  -6  -4   3 308.885 192.741   3
  -6  -4   2 2504.93 462.697   3
   6  -4  -2 3157.18 863.928   1
   6   4  -1 7304.80 1174.49   1
   6  -4  -1 5692.80 1224.50   1
  -6  -4   1 6128.23 594.920   3
  -6  -4   0 979.903 190.893   3
   6   4   0 1084.81 486.333   1
   6   4   1 25539.4 2173.48   1
  -6  -4  -1 21792.3 2421.40   2
  -6  -4  -2 2763.93 799.084   2
   6   4   2 2255.00 635.789   1
   6   4   3 913.423 375.374   1
   6   4   4 2768.89 739.267   1
   6   4   5 1035.77 382.164   1
  -6  -5  15 201.952 318.732   3
  -6   5  15-850.735 926.287   3
  -6  -5  14 2429.94 870.120   3
  -6   5  14 1579.99 325.183   3
  -6  -5  13 365.552 324.358   3
  -6  -5  12 58.9193 77.8728   3
  -6  -5  11 8078.56 1467.63   3
  -6  -5  10 7906.70 1394.82   3
  -6  -5   9 213.242 287.385   3
  -6  -5   8 347.218 290.875   3
  -6  -5   7 157.169 168.273   3
   6  -5  -7 837.964 787.368   1
  -6  -5   6 254.246 216.168   3
   6  -5  -6 554.159 642.911   1
  -6  -5   5 14043.4 1408.01   3
   6  -5  -5 18331.9 2545.37   1
  -6  -5   4 395.837 208.504   3
   6  -5  -4 475.864 162.030   1
  -6  -5   3 130.108 138.726   3
   6  -5  -3-262.906 519.898   1
   6  -5  -2 36151.6 3592.48   1
  -6  -5   2 34943.7 1770.30   3
  -6  -5   1 4564.61 1260.94   2
  -6  -5   1 4574.58 577.553   3
   6   5   0 611.504 364.541   1
  -6  -5   0-1158.44 1384.95   2
  -6  -5  -1 493.765 654.025   2
   6   5   1 472.875 388.817   1
   6   5   2 1033.90 455.961   1
  -6  -5  -2 1039.69 662.819   2
   6   5   3 6540.12 1054.07   1
  -6  -5  -3 10894.7 1749.46   2
   6   5   4 2664.89 661.158   1
  -6  -6  15 125.876 261.450   3
  -6   6  15-1260.68 1121.22   3
  -6  -6  14 338.725 505.539   3
  -6  -6  13 514.728 354.216   3
  -6  -6  12 3157.52 969.357   3
  -6  -6  11 3441.90 968.547   3
  -6  -6  10 346.549 351.563   3
  -6  -6   9 354.934 353.740   3
   6  -6  -8 10094.1 2053.19   1
  -6  -6   8 7911.29 1230.76   3
  -6  -6   7 467.303 314.638   3
   6  -6  -7 760.171 625.111   1
  -6  -6   6 2435.96 612.964   3
   6  -6  -6 2985.58 1125.20   1
  -6  -6   5 121.729 129.698   3
   6  -6  -5 112.645 286.483   1
  -6  -6   4 2591.16 587.849   3
   6  -6  -4 2524.58 894.906   1
  -6  -6   3 543.715 219.551   3
   6  -6  -3 650.062 280.919   1
   6  -6  -2 19129.2 2633.78   1
  -6  -6   2 19846.0 1426.51   3
  -6  -6   1 3294.22 508.355   3
  -6  -6   1 2470.89 811.465   2
  -6  -6   0 5584.21 1333.32   2
  -6  -6  -1 3370.06 1176.76   2
   6   6   2 4495.53 823.017   1
  -6  -6  -2 3509.62 1032.37   2
   6   6   3 6342.13 1002.36   1
  -6  -6  -3 8379.12 1617.53   2
  -6  -7  15 59.1669 149.781   3
  -6  -7  14 752.537 422.734   3
  -6  -7  13 3733.45 1099.53   3
  -6  -7  12 334.435 291.038   3
  -6  -7  11 1747.55 680.419   3
  -6  -7  10 10300.0 1542.31   3
  -6  -7   9 1483.78 608.056   3
  -6  -7   8 1424.59 563.810   3
   6  -7  -8 3013.30 1266.12   1
  -6  -7   7 36.8492 90.8853   3
   6  -7  -7 957.849 833.178   1
   6  -7  -6 2244.47 1052.85   1
  -6  -7   6 1690.80 541.415   3
   6  -7  -5 12073.6 2132.78   1
  -6  -7   5 9503.67 1246.55   3
  -6  -7   4 3996.18 730.334   3
   6  -7  -4 4218.24 1237.56   1
   6  -7  -3 34349.4 3664.27   1
  -6  -7   3 33661.7 2097.93   3
  -6  -7   2 27624.3 3218.95   2
   6  -7  -2 22044.0 2856.16   1
  -6  -7   2 25684.0 1761.57   3
  -6  -7   1-319.609 1064.22   2
  -6  -7   0-594.945 1000.65   2
  -6  -7  -1 1589.44 1038.28   2
  -6  -7  -2 1737.85 837.675   2
  -6  -7  -3 7763.84 1628.68   2
  -6  -8  14-118.509 188.202   3
  -6  -8  13 383.937 382.534   3
  -6  -8  12 2290.61 825.851   3
  -6  -8  11 2422.20 798.647   3
  -6  -8  10 4981.85 1142.44   3
  -6  -8   9 8747.76 1436.30   3
  -6  -8   8 56.2106 152.610   3
   6  -8  -8 1460.95 1065.96   1
   6  -8  -7 4816.87 1604.94   1
  -6  -8   7 2891.03 728.163   3
   6  -8  -6 4430.12 1493.51   1
  -6  -8   6 2350.45 611.600   3
  -6  -8   5 675.185 473.397   3
   6  -8  -5 267.437 361.835   1
   6  -8  -4 6577.29 1545.47   1
  -6  -8   4 8345.96 1182.50   3
   6  -8  -3-1092.90 959.532   1
  -6  -8   3 477.539 291.360   3
  -6  -8   2 715.296 419.000   2
   6  -8  -2 27.5703 897.378   1
  -6  -8   2 1124.95 124.769   3
  -6  -8   1-1458.00 1721.95   2
  -6  -8   0 7074.70 1743.77   2
  -6  -8  -1 6544.05 1783.86   2
  -6  -8  -2 410.964 444.122   2
  -6  -8  -3 1800.04 789.666   2
  -6  -9  14 927.262 603.462   3
  -6  -9  13 14.9514 229.642   3
  -6  -9  12 2513.72 849.414   3
  -6  -9  11 179.143 59.6339   3
  -6  -9  10-117.176 355.842   3
  -6  -9   9-97.5199 224.647   3
  -6  -9   8 582.309 485.173   3
   6  -9  -8 1812.24 1113.84   1
  -6  -9   7 1378.19 647.243   3
   6  -9  -7 3203.15 1440.99   1
  -6  -9   6 2473.36 749.437   3
   6  -9  -6 2279.07 1119.75   1
   6  -9  -5 1771.08 826.353   1
  -6  -9   5 2776.11 821.581   3
   6  -9  -4 5310.65 1300.66   1
  -6  -9   4 5379.65 985.538   3
   6  -9  -3-207.553 897.746   1
  -6  -9   3 1387.28 930.257   2
  -6  -9   3 565.664 173.962   3
  -6  -9   2 1249.74 513.968   2
  -6  -9   1-405.757 1311.14   2
  -6  -9   0 1306.46 977.113   2
  -6  -9  -1 4403.16 1615.30   2
  -6  -9  -2 1592.76 899.882   2
  -6  -9  -3 489.969 511.896   2
  -6 -10  13 2441.42 1022.13   3
  -6 -10  12 2816.37 1094.26   3
  -6 -10  11 2696.49 1066.57   3
  -6 -10  10 691.886 628.679   3
  -6 -10   9 1378.62 733.147   3
  -6 -10   8 601.850 502.313   3
   6 -10  -8 1260.69 1009.45   1
  -6 -10   7 976.746 569.986   3
   6 -10  -7 1483.89 1091.15   1
  -6 -10   6 1181.55 540.810   3
   6 -10  -6 1595.06 1064.73   1
   6 -10  -5 292.990 264.538   1
  -6 -10   5 62.3184 211.077   3
   6 -10  -4 271.078 289.934   1
  -6 -10   4 421.486 150.635   3
   6 -10  -3 1302.79 545.887   1
  -6 -10   3 2737.52 590.174   3
  -6 -10   2 3055.33 574.301   2
  -6 -10   1 4174.71 1629.55   2
  -6 -10   0 4496.79 1671.55   2
  -6 -10  -1 9912.23 2352.13   2
  -6 -10  -2 847.826 746.762   2
  -6 -10  -3 376.292 480.960   2
  -6 -11  13 840.388 724.178   3
  -6 -11  12 1644.17 871.105   3
  -6 -11  11 1686.99 881.361   3
  -6 -11  10 691.072 584.464   3
  -6 -11   9 1059.91 675.753   3
  -6 -11   8 394.346 455.941   3
   6 -11  -8 702.074 676.179   1
   6 -11  -7 664.323 536.394   1
  -6 -11   7 737.137 460.078   3
   6 -11  -6 96.7898 190.347   1
  -6 -11   6-174.949 225.085   3
   6 -11  -5 1382.07 531.462   1
  -6 -11   5 1780.19 524.543   3
   6 -11  -4 403.443 457.826   1
  -6 -11   4 1487.83 794.571   2
  -6 -11   4 185.693 632.097   3
   6 -11  -3-1420.25 1138.63   1
  -6 -11   3-1212.85 992.808   2
  -6 -11   2-1773.00 1613.25   2
  -6 -11   1 48.3821 619.907   2
  -6 -11   0 3234.59 1596.50   2
  -6 -11  -1 5343.76 1773.06   2
  -6 -11  -2 958.953 752.525   2
  -6 -11  -3 1798.95 938.547   2
  -6 -12  12 870.269 666.476   3
  -6 -12  11 721.373 605.715   3
  -6 -12  10 1861.83 835.577   3
  -6 -12   9 390.115 436.133   3
   6 -12  -8 807.801 625.231   1
  -6 -12   8 824.810 514.283   3
   6 -12  -7-286.506 506.698   1
  -6 -12   7-95.6031 361.691   3
   6 -12  -6-415.334 541.243   1
  -6 -12   6-302.661 472.507   3
   6 -12  -5 39.6942 496.087   1
  -6 -12   5 534.654 513.299   2
  -6 -12   5-870.479 873.031   3
   6 -12  -4-305.630 573.591   1
  -6 -12   4-1344.82 1126.44   2
   6 -12  -3-158.642 363.196   1
  -6 -12   3-3007.02 1945.76   2
  -6 -12   2 1671.64 818.300   2
  -6 -12   1 1229.27 1036.80   2
  -6 -12   0 4511.85 1866.17   2
  -6 -12  -1 14.7859 269.712   2
  -6 -12  -2 1720.36 1000.27   2
  -6 -12  -3 1618.20 1055.57   2
  -6 -13  11 510.755 453.446   3
  -6 -13  10 248.887 266.730   3
  -6 -13   9-353.880 486.306   3
   6 -13  -8 93.2110 109.753   1
  -6 -13   8-551.219 667.472   3
   6 -13  -7-1116.68 945.634   1
  -6 -13   7-1060.69 883.895   3
   6 -13  -6-211.250 514.556   1
  -6 -13   6 837.859 654.036   2
   6 -13  -5 356.436 367.874   1
  -6 -13   5-352.335 829.025   2
   6 -13  -4 277.031 450.402   1
  -6 -13   4-2283.24 1684.30   2
   6 -13  -3 1843.27 1060.82   1
  -6 -13   3-1802.81 1446.06   2
  -6 -13   2 170.932 825.307   2
   6 -13  -2 724.507 1020.79   1
  -6 -13   1 4190.66 1685.01   2
  -6 -13   0 4414.35 1832.88   2
  -6 -13  -1 564.877 676.122   2
  -6 -13  -2 2149.65 1084.75   2
  -6 -13  -3 1848.82 1106.65   2
  -6 -14  11-798.107 659.036   3
  -6 -14  10-670.326 673.964   3
  -6 -14   9-1972.62 1126.17   3
   6 -14  -8-83.4762 351.042   1
  -6 -14   8-2123.28 1216.63   3
  -6 -14   7 214.568 319.439   2
   6 -14  -7-665.510 726.083   1
   6 -14  -6-229.807 558.292   1
  -6 -14   6-721.882 788.770   2
   6 -14  -5 236.173 364.152   1
   6 -14  -4 446.769 621.312   1
  -6 -14   4-3801.52 2069.10   2
   6 -14  -3 1798.97 1146.02   1
  -6 -14   3 807.588 563.165   2
  -6 -14   2 2545.83 1458.54   2
   6 -14  -2 1504.76 1129.29   1
  -6 -14   1 4249.84 1763.71   2
  -6 -14   0 4445.39 1529.13   2
  -6 -14  -1 1886.02 1073.47   2
  -6 -14  -2 1547.98 1059.57   2
  -6 -15  10-1776.43 1156.56   3
  -6 -15   9-2799.32 1525.63   3
   6 -15  -7-1041.81 843.235   1
   6 -15  -6 611.847 432.518   1
   6 -15  -5 277.695 377.755   1
   6 -15  -4 739.998 703.175   1
  -6 -15   4 291.675 245.881   2
  -6 -15   3 810.954 768.179   2
   6 -15  -3 701.710 904.956   1
  -6 -15   2 3206.40 1706.97   2
   6 -15  -2 1577.14 1130.90   1
  -6 -15   1 7490.79 2200.57   2
  -6 -15   0 295.482 514.417   2
  -6 -15  -1 1193.61 876.345   2
  -6 -15  -2 2151.51 1236.43   2
   6 -16  -5 354.983 583.933   1
   6 -16  -4 128.084 476.512   1
   6 -16  -3 281.205 496.994   1
   6 -16  -2 561.621 576.648   1
   6 -17  -3 303.315 493.865   1
   6 -17  -2 741.546 684.611   1
  -7   0  15 1263.41 881.059   3
  -7   0  14-86.0324 448.858   3
  -7   0  13-61.7798 231.123   3
  -7   0  12-40.3238 414.492   3
  -7   0  11-223.967 407.162   3
  -7   0  10-221.265 548.651   3
  -7   0   9 11529.2 1770.76   3
  -7   0   8-532.834 599.034   3
  -7   0   7 12048.8 1625.72   3
   7   0  -5-92.9499 314.208   1
   7   0  -4 310.180 459.676   1
   7   0  -3 10.1634 295.787   1
   7   0  -2 124.199 452.436   1
   7   0  -1 8731.37 1584.47   1
   7   0   0-386.409 568.491   1
   7   0   1 31141.5 3059.25   1
   7   0   2-680.887 708.333   1
  -7  -1  15 2160.89 1036.64   3
  -7   1  15 869.609 497.157   3
  -7  -1  14 3257.68 1144.29   3
  -7   1  14 2571.14 991.687   3
  -7  -1  13 230.444 507.365   3
  -7   1  13-410.234 559.471   3
  -7  -1  12 779.731 469.191   3
  -7   1  12-351.220 691.694   3
  -7  -1  11 643.887 436.616   3
  -7   1  11-124.267 459.122   3
  -7  -1  10-39.4447 286.478   3
  -7   1  10-425.623 744.624   3
  -7  -1   9 1896.38 632.409   3
  -7  -1   8-482.846 547.248   3
  -7  -1   7-729.818 521.956   3
  -7  -1   6 2406.22 586.207   3
   7  -1  -6 3217.06 1006.84   1
   7  -1  -5 3877.49 1076.11   1
  -7  -1   5 3672.78 768.232   3
   7   1  -4 337.877 402.165   1
  -7  -1   4-273.560 365.362   3
   7  -1  -4 353.906 394.888   1
   7  -1  -3 487.735 604.124   1
   7   1  -3 914.924 677.579   1
   7   1  -2 37749.2 3314.82   1
   7  -1  -2 36357.7 3378.75   1
   7  -1  -1 60.1717 270.371   1
   7   1  -1 384.900 344.235   1
   7   1   0 38.7186 186.483   1
   7  -1   0-611.169 794.759   1
   7   1   1 3185.87 822.456   1
   7  -1   1 2393.61 607.347   1
   7   1   2 3903.93 953.433   1
   7   1   3 588.328 53.2708   1
  -7  -2  15 1159.02 867.480   3
  -7   2  15 69.2964 416.837   3
  -7  -2  14 711.445 620.829   3
  -7   2  14-240.368 432.009   3
  -7  -2  13 766.211 681.833   3
  -7   2  13-1300.25 970.110   3
  -7  -2  12 306.577 508.019   3
  -7   2  12-711.951 831.342   3
  -7  -2  11 1344.35 719.389   3
  -7   2  11 422.727 401.731   3
  -7  -2  10-96.6533 164.041   3
  -7  -2   9 4221.20 1010.36   3
  -7  -2   8 3061.31 789.937   3
  -7  -2   7 2857.28 718.795   3
   7  -2  -6 333.331 512.981   1
  -7  -2   6-240.491 148.583   3
  -7  -2   5-98.6427 223.865   3
   7  -2  -5 234.851 265.521   1
   7  -2  -4 144.676 183.852   1
  -7  -2   4 102.891 51.4987   3
   7   2  -3 15629.5 2059.30   1
   7  -2  -3 16662.9 2463.07   1
  -7  -2   3 15039.9 1427.13   3
   7   2  -2 16673.5 2163.77   1
   7  -2  -2 15669.3 2336.37   1
  -7  -2   2 12981.3 1170.28   3
   7   2  -1 1289.44 669.565   1
   7  -2  -1 158.805 627.906   1
  -7  -2   1 797.497 230.833   3
   7   2   0 905.661 492.594   1
  -7  -2   0-574.432 835.214   2
   7  -2   0-21.2333 778.749   1
   7   2   1 2560.02 752.209   1
  -7  -2  -1 4520.44 1013.33   2
   7   2   2 1615.45 574.285   1
   7   2   3 2911.75 828.070   1
   7   2   4 4413.81 1083.32   1
  -7  -3  15 138.693 236.506   3
  -7   3  15-914.680 847.488   3
  -7  -3  14 1098.02 675.697   3
  -7   3  14-269.759 626.904   3
  -7  -3  13 2189.09 991.277   3
  -7   3  13 219.860 596.147   3
  -7  -3  12 558.857 596.075   3
  -7   3  12-654.098 869.685   3
  -7  -3  11 4286.90 1152.71   3
  -7  -3  10 748.850 563.968   3
  -7  -3   9 1920.44 722.458   3
  -7  -3   8 348.844 343.315   3
  -7  -3   7 1020.75 535.988   3
   7  -3  -7 1381.46 902.126   1
  -7  -3   6 55.0722 174.276   3
   7  -3  -6 120.674 464.816   1
   7  -3  -5 10623.5 2023.00   1
  -7  -3   5 7822.30 1167.39   3
  -7  -3   4 4272.17 808.669   3
   7  -3  -4 4858.10 1304.88   1
  -7  -3   3 45140.7 2363.59   3
   7  -3  -3 50127.5 4294.52   1
   7   3  -3 48433.9 3456.38   1
   7   3  -2 16165.2 2033.21   1
  -7  -3   2 14679.0 1208.59   3
   7  -3  -2 15039.2 2361.48   1
   7   3  -1 456.608 427.403   1
  -7  -3   1 631.035 623.366   2
   7  -3  -1-622.374 884.246   1
   7   3   0 610.873 499.919   1
  -7  -3   0-548.444 792.996   2
   7  -3   0-739.750 1012.62   1
  -7  -3  -1 1143.91 681.674   2
   7   3   1 315.395 340.784   1
   7   3   2 206.660 160.543   1
   7   3   3 8795.02 1494.94   1
   7   3   4 583.709 397.261   1
   7   3   5 4993.60 1071.38   1
  -7  -4  15 413.740 324.680   3
  -7   4  15-660.335 777.997   3
  -7  -4  14 198.451 238.850   3
  -7   4  14-1456.36 1115.99   3
  -7  -4  13 1418.43 707.663   3
  -7  -4  12 1106.77 572.579   3
  -7  -4  11-66.8522 122.834   3
  -7  -4  10 8551.16 1530.98   3
  -7  -4   9 5167.27 1165.78   3
  -7  -4   8 810.872 535.703   3
  -7  -4   7 2948.90 854.140   3
   7  -4  -7 2775.29 1170.19   1
   7  -4  -6 6594.25 1701.85   1
  -7  -4   6 6180.07 1089.12   3
   7  -4  -5 1215.39 882.370   1
  -7  -4   5 786.147 341.575   3
   7  -4  -4 2774.23 1061.21   1
  -7  -4   4 2188.64 533.596   3
  -7  -4   3 11179.7 1105.68   3
   7  -4  -3 12263.1 2208.02   1
  -7  -4   2 278.525 175.836   3
   7  -4  -2-255.279 366.915   1
   7  -4  -1-670.828 997.628   1
   7   4  -1 361.601 453.874   1
  -7  -4   1 6.50232 243.088   2
  -7  -4   0 13628.9 2375.84   2
   7   4   0 12098.3 1686.82   1
   7   4   1 5922.70 1161.55   1
  -7  -4  -1 3689.57 1067.55   2
   7   4   2 2556.75 787.577   1
  -7  -4  -2 2665.07 808.079   2
   7   4   3 468.106 359.013   1
   7   4   4 218.231 236.565   1
  -7  -5  15 2654.00 962.254   3
  -7  -5  14 1390.01 702.443   3
  -7  -5  13 1720.79 755.020   3
  -7  -5  12 1104.46 586.284   3
  -7  -5  11 51.4590 313.624   3
  -7  -5  10 508.729 335.289   3
  -7  -5   9 2516.29 738.085   3
  -7  -5   8 188.655 191.733   3
  -7  -5   7 377.189 262.211   3
   7  -5  -7 1010.92 881.893   1
  -7  -5   6 10526.8 1356.10   3
   7  -5  -6 13998.8 2531.63   1
   7  -5  -5 742.802 746.543   1
  -7  -5   5 639.349 350.154   3
  -7  -5   4 1001.61 349.995   3
   7  -5  -4 1712.32 697.851   1
   7  -5  -3 3494.39 1189.98   1
  -7  -5   3 2754.18 543.010   3
   7  -5  -2 837.680 484.278   1
   7  -5  -1 1414.00 404.329   1
  -7  -5   1 1482.28 404.038   2
   7   5   0 2453.05 745.990   1
  -7  -5   0 2852.44 1132.79   2
  -7  -5  -1 980.975 634.771   2
   7   5   1 600.837 346.557   1
   7   5   2 6492.91 1219.28   1
  -7  -5  -2 4633.41 1097.84   2
  -7  -6  15 203.226 103.736   3
  -7  -6  14 2095.96 870.604   3
  -7  -6  13 478.032 191.672   3
  -7  -6  12 923.493 561.145   3
  -7  -6  11 645.928 357.996   3
  -7  -6  10-45.6372 82.6043   3
  -7  -6   9 1312.68 549.438   3
  -7  -6   8 128.137 249.787   3
   7  -6  -8 1677.66 1214.21   1
  -7  -6   7 2883.39 752.964   3
   7  -6  -7 4202.83 1510.48   1
  -7  -6   6-85.8064 63.0365   3
   7  -6  -6 775.036 981.886   1
  -7  -6   5 609.371 314.669   3
   7  -6  -5 955.803 747.338   1
  -7  -6   4 294.622 184.449   3
   7  -6  -4 427.718 607.002   1
   7  -6  -3 7083.69 1650.03   1
   7  -6  -2 1873.57 545.435   1
  -7  -6   2 3058.89 1178.44   2
   7  -6  -1 2216.80 627.409   1
  -7  -6   1 1813.27 390.447   2
  -7  -6   0-167.112 539.048   2
  -7  -6  -1 3285.18 1187.40   2
   7   6   1 2188.30 677.899   1
  -7  -6  -2 180.893 384.963   2
  -7  -7  14 390.760 401.035   3
  -7  -7  13 273.310 363.313   3
  -7  -7  12 550.153 368.958   3
  -7  -7  11 319.527 287.401   3
  -7  -7  10 1405.83 601.085   3
  -7  -7   9-240.603 256.798   3
  -7  -7   8 705.541 432.162   3
   7  -7  -8 2341.38 1257.99   1
  -7  -7   7 1996.25 660.369   3
   7  -7  -7 3536.75 1425.55   1
   7  -7  -6 754.791 910.175   1
  -7  -7   6 58.0833 124.575   3
  -7  -7   5 1224.74 423.369   3
   7  -7  -5 2454.55 1149.15   1
  -7  -7   4 1446.72 498.706   3
   7  -7  -4 1900.27 966.302   1
   7  -7  -3-42.3162 499.811   1
   7  -7  -2-364.735 840.055   1
  -7  -7   2 754.591 398.602   2
  -7  -7   1-1309.69 1404.42   2
   7  -7  -1-754.335 1015.52   1
  -7  -7   0 255.735 530.668   2
  -7  -7  -1 2441.56 1106.50   2
  -7  -7  -2 902.729 469.858   2
  -7  -7  -3 2085.88 993.838   2
  -7  -8  14 638.678 438.886   3
  -7  -8  13 889.890 514.735   3
  -7  -8  12 686.099 434.816   3
  -7  -8  11-279.456 296.931   3
  -7  -8  10 2227.32 783.666   3
  -7  -8   9 1456.27 596.961   3
  -7  -8   8 280.656 177.806   3
   7  -8  -8 2601.59 1372.51   1
  -7  -8   7 434.598 251.725   3
   7  -8  -7 3041.55 1542.01   1
   7  -8  -6 1030.67 1057.15   1
  -7  -8   6 21.5317 264.705   3
  -7  -8   5 1077.63 500.286   3
   7  -8  -5 951.540 736.506   1
   7  -8  -4-548.534 655.212   1
   7  -8  -3-97.5653 820.216   1
  -7  -8   3 1509.18 874.354   2
  -7  -8   2 1063.17 240.901   2
   7  -8  -2 2336.83 538.752   1
  -7  -8   1-1002.37 1202.81   2
  -7  -8   0 2051.66 1093.00   2
  -7  -8  -1 3314.13 1343.13   2
  -7  -8  -2 331.013 428.952   2
  -7  -8  -3 1486.77 897.137   2
  -7  -9  13 107.583 127.657   3
  -7  -9  12 804.034 387.948   3
  -7  -9  11 3109.18 887.460   3
  -7  -9  10 2262.87 791.133   3
  -7  -9   9-207.670 259.825   3
  -7  -9   8 716.922 492.972   3
   7  -9  -8 1805.08 1249.35   1
  -7  -9   7 893.545 579.511   3
   7  -9  -7 2883.74 1506.38   1
  -7  -9   6 506.880 444.238   3
   7  -9  -6 933.853 1064.94   1
   7  -9  -5 2478.06 1152.86   1
   7  -9  -4-23.9874 443.742   1
   7  -9  -3 2711.88 746.905   1
  -7  -9   3 4738.97 1432.38   2
  -7  -9   2-721.753 1257.19   2
   7  -9  -2-304.659 1168.15   1
  -7  -9   1 195.687 129.111   2
  -7  -9   0 1440.54 1006.85   2
  -7  -9  -1 1466.89 1027.01   2
  -7  -9  -2 1869.29 890.809   2
  -7  -9  -3 790.514 594.708   2
  -7 -10  13 1442.24 729.308   3
  -7 -10  12 1668.89 915.560   3
  -7 -10  11 1709.62 884.652   3
  -7 -10  10 1413.33 789.477   3
  -7 -10   9 818.712 591.686   3
   7 -10  -9 2521.15 1315.36   1
  -7 -10   8 1178.52 640.992   3
   7 -10  -8 2220.71 1249.50   1
  -7 -10   7 431.390 452.016   3
   7 -10  -7 1102.92 1078.62   1
   7 -10  -6 931.178 837.897   1
   7 -10  -5 313.513 460.696   1
   7 -10  -4 745.696 337.739   1
  -7 -10   4 2741.58 1175.42   2
  -7 -10   3-841.722 1050.83   2
   7 -10  -3-374.137 1209.47   1
   7 -10  -2-1812.83 1496.13   1
  -7 -10   2-2114.66 1847.55   2
  -7 -10   1 140.671 413.085   2
  -7 -10   0 3100.17 1503.48   2
  -7 -10  -1 544.792 664.597   2
  -7 -10  -2 762.042 674.737   2
  -7 -10  -3 916.999 659.752   2
  -7 -11  12 1208.03 794.179   3
  -7 -11  11 2080.60 962.854   3
  -7 -11  10 3823.69 1196.56   3
  -7 -11   9 2155.24 886.094   3
   7 -11  -9 2708.70 1311.61   1
  -7 -11   8 688.434 517.392   3
   7 -11  -8 402.612 664.075   1
   7 -11  -7 218.422 570.810   1
  -7 -11   7 110.808 278.371   3
   7 -11  -6 1906.92 1076.25   1
   7 -11  -5-175.395 596.038   1
  -7 -11   5 1762.35 1006.75   2
   7 -11  -4-933.901 915.440   1
  -7 -11   4-897.082 870.316   2
  -7 -11   3-3025.34 2030.33   2
   7 -11  -3-1002.01 1183.68   1
   7 -11  -2-852.149 1179.19   1
  -7 -11   2-297.041 1266.36   2
  -7 -11   1 1562.61 1109.71   2
  -7 -11   0 4026.78 1744.12   2
  -7 -11  -1 594.448 717.345   2
  -7 -11  -2 984.148 719.345   2
  -7 -11  -3 1123.83 868.136   2
  -7 -12  12 1239.31 796.072   3
  -7 -12  11 1302.13 731.538   3
  -7 -12  10 854.474 617.885   3
   7 -12  -9 304.556 266.569   1
  -7 -12   9 1299.80 662.728   3
   7 -12  -8-406.481 655.669   1
  -7 -12   8-125.883 209.109   3
   7 -12  -7-494.340 831.589   1
   7 -12  -6-7.35092 707.871   1
  -7 -12   6 2121.36 1165.81   2
   7 -12  -5-373.630 698.083   1
  -7 -12   5 7.30698 431.365   2
   7 -12  -4 471.620 241.324   1
  -7 -12   4-2317.82 1555.23   2
  -7 -12   3-1794.11 1560.23   2
   7 -12  -3-254.385 683.633   1
  -7 -12   2 428.034 333.727   2
   7 -12  -2 5.99141 392.560   1
  -7 -12   1 6189.22 2030.18   2
  -7 -12   0 3285.38 1644.99   2
  -7 -12  -1 1088.83 843.110   2
  -7 -12  -2 865.850 783.809   2
  -7 -13  11 141.492 347.948   3
  -7 -13  10 252.243 380.578   3
   7 -13  -9-835.478 845.247   1
   7 -13  -8-120.046 389.128   1
  -7 -13   7 1273.64 852.353   2
   7 -13  -7-626.524 722.483   1
   7 -13  -6-281.379 596.345   1
  -7 -13   6-602.151 725.387   2
   7 -13  -5 669.684 646.731   1
  -7 -13   5-2969.21 1507.62   2
   7 -13  -4 520.648 642.833   1
  -7 -13   4-4070.81 2135.10   2
  -7 -13   3-1230.05 1135.20   2
   7 -13  -3 268.986 604.211   1
  -7 -13   2 2404.38 1299.55   2
   7 -13  -2 755.976 972.289   1
  -7 -13   1 5545.48 2069.45   2
  -7 -13   0 3344.63 1448.97   2
  -7 -13  -1 1300.52 926.188   2
  -7 -13  -2 1263.14 909.514   2
   7 -14  -9-875.459 730.711   1
   7 -14  -8-254.053 472.598   1
   7 -14  -7-861.381 825.886   1
   7 -14  -6-352.073 669.097   1
   7 -14  -5 426.867 568.622   1
  -7 -14   5-2408.82 1698.20   2
  -7 -14   4-1105.27 1139.82   2
   7 -14  -4 97.5918 505.136   1
  -7 -14   3 322.042 710.226   2
   7 -14  -3 813.204 813.708   1
  -7 -14   2 4304.51 1734.19   2
   7 -14  -2 1103.36 1035.78   1
  -7 -14   1 3311.18 1817.50   2
   7 -14  -1 1637.70 1304.66   1
  -7 -14   0 1196.79 872.123   2
  -7 -14  -1 1332.50 954.717   2
  -7 -14  -2 2383.29 1366.33   2
   7 -15  -8-87.0831 253.428   1
   7 -15  -7-607.195 747.534   1
   7 -15  -6-88.6286 519.991   1
   7 -15  -5 1106.51 833.866   1
   7 -15  -4 457.810 613.954   1
   7 -15  -3 512.511 917.483   1
  -8   0  15 468.295 678.403   3
  -8   0  14 877.552 597.202   3
  -8   0  13 235.646 330.492   3
  -8   0  12 528.816 357.336   3
  -8   0  11-122.222 461.660   3
  -8   0  10 9640.76 1822.08   3
  -8   0   9-514.838 563.742   3
  -8   0   8-586.781 584.432   3
  -8   0   7-425.934 543.357   3
  -8   0   6 361.851 313.963   3
   8   0  -5-548.901 590.175   1
   8   0  -4 16622.9 2479.34   1
   8   0  -3 1053.90 924.655   1
   8   0  -2 5276.37 1509.57   1
   8   0  -1 124.725 373.805   1
   8   0   0 20936.9 2746.05   1
   8   0   1-245.495 432.866   1
   8   0   2 599.807 176.294   1
   8   0   3-936.947 720.258   1
   8   0   4-300.846 664.797   1
  -8  -1  15 2791.07 1160.32   3
  -8  -1  14 1095.51 787.152   3
  -8   1  14 145.709 350.321   3
  -8  -1  13 1156.72 682.954   3
  -8   1  13 591.772 171.102   3
  -8  -1  12 841.483 583.588   3
  -8   1  12 237.931 206.680   3
  -8  -1  11-223.149 408.207   3
  -8   1  11-510.616 499.557   3
  -8  -1  10 2115.01 734.761   3
  -8   1  10 1821.30 633.512   3
  -8  -1   9 288.211 229.674   3
  -8   1   9-261.741 559.431   3
  -8  -1   8 927.549 443.553   3
  -8  -1   7 128.716 241.910   3
  -8  -1   6 3247.65 783.866   3
   8  -1  -6 3591.29 1250.33   1
   8  -1  -5 11.6499 139.866   1
  -8  -1   5-102.698 350.821   3
   8   1  -4 2921.35 1082.95   1
  -8  -1   4 1754.68 555.331   3
   8  -1  -4 4402.83 1419.27   1
   8   1  -3 24954.6 2935.37   1
   8  -1  -3 24125.5 3114.49   1
  -8  -1   3 15389.4 1588.73   3
   8   1  -2 6054.05 1502.55   1
   8  -1  -2 6089.04 1591.58   1
   8   1  -1 354.875 446.532   1
   8  -1  -1-3.64114 373.170   1
   8  -1   0 1332.94 530.621   1
   8   1   0 1119.38 664.041   1
   8  -1   1 2132.68 720.296   1
   8   1   1 2540.75 881.505   1
   8   1   2 1197.56 411.621   1
   8  -1   2 1109.44 305.073   1
   8  -1   3 4789.66 1234.19   1
   8   1   3 4848.56 1185.22   1
   8   1   4 47.8688 477.398   1
   8   1   5-82.1206 549.460   1
  -8  -2  15 1240.61 947.180   3
  -8  -2  14 1384.21 844.617   3
  -8   2  14 1560.11 676.524   3
  -8  -2  13 1645.07 856.034   3
  -8   2  13-152.673 412.901   3
  -8  -2  12 249.157 432.379   3
  -8   2  12-316.011 680.324   3
  -8  -2  11 526.939 568.459   3
  -8   2  11-950.376 894.890   3
  -8  -2  10 211.065 334.708   3
  -8  -2   9 1889.11 685.953   3
  -8  -2   8 803.243 420.616   3
  -8  -2   7 1319.58 500.263   3
   8  -2  -6 429.162 717.760   1
  -8  -2   6 71.3203 93.1039   3
  -8  -2   5 168.974 164.001   3
   8  -2  -5 412.922 670.470   1
  -8  -2   4 1741.46 509.952   3
   8  -2  -4 3529.75 1258.49   1
   8   2  -3 14599.1 2183.97   1
   8  -2  -3 15727.5 2593.14   1
   8  -2  -2 2667.90 1013.82   1
   8   2  -2 3700.77 1180.76   1
   8   2  -1 949.380 619.106   1
   8  -2  -1 95.1340 508.224   1
   8   2   0 1212.72 661.156   1
   8  -2   0 71.1624 665.339   1
   8  -2   1 320.972 409.113   1
   8   2   1 1099.52 615.801   1
   8  -2   2-145.878 547.267   1
   8   2   2-92.0930 385.650   1
   8   2   3 756.310 550.518   1
   8   2   4 1658.49 665.220   1
   8   2   5 618.446 236.753   1
  -8  -3  14 1826.81 874.519   3
  -8   3  14 214.017 276.163   3
  -8  -3  13 788.177 733.566   3
  -8   3  13-191.051 599.159   3
  -8  -3  12 2611.58 971.129   3
  -8   3  12 845.054 473.713   3
  -8  -3  11 682.146 637.874   3
  -8  -3  10 1388.93 715.253   3
  -8  -3   9 822.834 521.202   3
  -8  -3   8 245.013 311.949   3
  -8  -3   7 1413.09 570.519   3
   8  -3  -7 2180.17 1118.43   1
  -8  -3   6 708.460 406.964   3
   8  -3  -6 571.913 563.649   1
  -8  -3   5 449.604 316.668   3
   8  -3  -5 1220.94 909.540   1
   8  -3  -4 433.610 520.876   1
  -8  -3   4 36.5721 52.3750   3
   8  -3  -3 983.852 681.518   1
   8   3  -2 7548.31 1519.15   1
   8  -3  -2 8044.60 1818.10   1
   8  -3  -1 879.577 373.689   1
   8   3  -1 945.658 721.701   1
   8  -3   0-740.816 918.903   1
   8   3   0 74.3921 411.080   1
   8   3   1 631.451 541.937   1
   8  -3   1-301.904 626.291   1
   8   3   2 1078.27 546.511   1
   8   3   3 830.464 491.256   1
  -8  -4  14 25.0521 109.290   3
  -8   4  14-1473.28 1205.01   3
  -8  -4  13 219.539 216.781   3
  -8   4  13-1307.58 1176.63   3
  -8  -4  12 114.563 224.082   3
  -8  -4  11 255.023 259.960   3
  -8  -4  10 857.189 539.779   3
  -8  -4   9 3030.31 884.892   3
  -8  -4   8 847.171 511.773   3
  -8  -4   7 4336.84 944.142   3
   8  -4  -7 5088.04 1609.65   1
  -8  -4   6 23.8265 198.696   3
   8  -4  -6 401.391 872.421   1
  -8  -4   5 613.114 307.563   3
   8  -4  -5 1493.16 976.974   1
   8  -4  -4 646.496 778.412   1
   8  -4  -3 383.945 466.998   1
   8  -4  -2 1005.23 681.774   1
  -8  -4   2 1359.38 809.380   2
   8   4  -1 1811.94 799.373   1
  -8  -4   1 61.5676 813.131   2
   8  -4  -1 634.251 654.723   1
   8  -4   0-420.192 956.961   1
   8   4   0 585.487 512.689   1
   8   4   1 6533.94 1374.00   1
   8  -4   1 5591.48 1399.59   1
   8   4   2 674.407 447.312   1
  -8  -5  14 403.792 424.492   3
  -8  -5  13 472.371 393.729   3
  -8  -5  12 102.396 295.506   3
  -8  -5  11 645.560 477.729   3
  -8  -5  10-65.3142 152.713   3
  -8  -5   9 1059.79 510.214   3
  -8  -5   8-100.688 121.419   3
   8  -5  -8 1468.18 1217.07   1
  -8  -5   7 308.075 284.622   3
   8  -5  -7 1550.59 1012.97   1
  -8  -5   6 842.273 408.575   3
   8  -5  -6 2297.65 1333.18   1
   8  -5  -5 1375.16 896.843   1
   8  -5  -4 2922.51 1197.80   1
   8  -5  -3 7630.90 1846.39   1
  -8  -5   2 7264.72 1773.47   2
   8  -5  -2 7142.52 1749.35   1
  -8  -5   1-958.164 1091.81   2
   8  -5  -1-586.362 857.740   1
   8  -5   0-989.448 1195.54   1
   8   5   0 408.871 419.423   1
   8   5   1 2752.09 863.932   1
  -8  -6  14 593.839 491.977   3
  -8  -6  13 349.266 376.720   3
  -8  -6  12 225.297 305.150   3
  -8  -6  11 31.0470 203.060   3
  -8  -6  10 212.359 259.226   3
  -8  -6   9-38.1944 174.595   3
  -8  -6   8 1647.20 626.519   3
   8  -6  -8 4225.32 1682.07   1
  -8  -6   7 30.8475 171.964   3
   8  -6  -7 928.117 1080.39   1
   8  -6  -6 1131.92 1146.54   1
   8  -6  -5 635.525 792.959   1
   8  -6  -4 173.618 581.051   1
   8  -6  -3 153.296 410.105   1
   8  -6  -2-453.036 923.854   1
  -8  -6   2-254.361 485.968   2
   8  -6  -1-187.854 882.694   1
  -8  -6   1-462.155 999.001   2
   8  -6   0 2263.61 415.702   1
  -8  -6   0 2996.77 1158.44   2
  -8  -7  14-152.161 197.621   3
  -8  -7  13 521.057 447.181   3
  -8  -7  12 996.350 583.613   3
  -8  -7  11 845.827 564.397   3
  -8  -7  10 4.88911 13.4793   3
  -8  -7   9 17.2293 153.120   3
  -8  -7   8 98.2675 172.454   3
   8  -7  -8 1061.24 1133.90   1
  -8  -7   7 233.123 289.752   3
   8  -7  -7 1818.14 1183.43   1
   8  -7  -6 2282.46 1366.65   1
   8  -7  -5 2781.35 1291.74   1
   8  -7  -4 55.8981 313.034   1
   8  -7  -3 3650.97 1316.93   1
  -8  -7   3 2076.99 1013.72   2
  -8  -7   2-384.363 861.367   2
   8  -7  -2 688.972 620.787   1
  -8  -7   1 1216.06 805.650   2
   8  -7  -1 651.617 919.818   1
  -8  -7   0 1290.11 981.057   2
   8  -7   0-1942.81 1542.35   1
  -8  -8  13-37.8571 124.752   3
  -8  -8  12 454.005 401.186   3
  -8  -8  11 355.930 319.616   3
  -8  -8  10 27.4095 190.325   3
  -8  -8   9 384.861 248.538   3
  -8  -8   8-119.512 233.928   3
   8  -8  -8 1020.70 1163.27   1
   8  -8  -7 3400.56 1737.75   1
   8  -8  -6 2215.31 1499.00   1
   8  -8  -5 850.837 782.044   1
   8  -8  -4-139.406 134.084   1
  -8  -8   4 901.205 805.525   2
   8  -8  -3 919.507 532.191   1
  -8  -8   3 605.431 371.476   2
  -8  -8   2-2233.97 1571.69   2
   8  -8  -2-522.697 1083.41   1
  -8  -8   1 2843.59 1217.19   2
   8  -8  -1 2136.29 588.348   1
  -8  -8   0 1567.22 1125.10   2
  -8  -9  13 78.4905 94.7626   3
  -8  -9  12-274.898 377.299   3
  -8  -9  11-26.0182 175.672   3
  -8  -9  10-196.992 357.657   3
  -8  -9   9-326.179 258.301   3
   8  -9  -9 2847.61 1573.80   1
   8  -9  -8 2137.94 1315.91   1
   8  -9  -7 2122.09 1580.78   1
   8  -9  -6 4621.66 1778.45   1
   8  -9  -5 582.142 839.813   1
   8  -9  -4 626.802 284.028   1
  -8  -9   4 1593.39 983.343   2
   8  -9  -3-908.911 1279.63   1
  -8  -9   3-970.400 1039.22   2
  -8  -9   2-1999.61 1523.38   2
   8  -9  -2-830.469 1317.12   1
   8  -9  -1-1589.50 1610.98   1
  -8  -9   1 562.567 705.803   2
  -8  -9   0 2188.51 1234.75   2
  -8  -9  -1 792.486 698.585   2
  -8 -10  12 2007.89 934.813   3
  -8 -10  11 1280.94 804.091   3
  -8 -10  10 1023.91 710.007   3
   8 -10  -9 1185.00 1149.90   1
   8 -10  -8 1436.62 1270.28   1
   8 -10  -7 1189.95 1181.84   1
   8 -10  -6 2082.68 1369.27   1
   8 -10  -5 737.916 883.341   1
  -8 -10   5 2298.13 1184.80   2
  -8 -10   4-288.155 613.026   2
   8 -10  -4-49.1880 133.215   1
   8 -10  -3-568.477 887.022   1
  -8 -10   3-2743.39 1874.19   2
  -8 -10   2-434.805 732.704   2
   8 -10  -2-797.454 1064.57   1
   8 -10  -1-1162.16 1492.05   1
  -8 -10   1 1293.29 1004.35   2
  -8 -10   0 3331.98 1558.29   2
  -8 -10  -1 1146.97 912.480   2
  -8 -11  12 1404.03 861.578   3
  -8 -11  11 1276.65 842.892   3
   8 -11  -9 727.314 844.938   1
   8 -11  -8 394.159 649.154   1
   8 -11  -7 277.554 531.400   1
   8 -11  -6 135.133 647.688   1
  -8 -11   6 1575.18 1045.21   2
   8 -11  -5 705.191 121.090   1
  -8 -11   5 629.796 510.172   2
  -8 -11   4-1868.41 1539.43   2
   8 -11  -4-555.793 1023.39   1
   8 -11  -3-539.779 820.692   1
  -8 -11   3-3039.07 1649.29   2
   8 -11  -2-1376.01 1361.34   1
  -8 -11   2-27.1447 380.458   2
   8 -11  -1-1363.21 1370.69   1
  -8 -11   1 2842.22 1547.62   2
  -8 -11   0 3162.77 1640.10   2
  -8 -11  -1 1192.53 917.902   2
   8 -12  -9 203.429 316.420   1
   8 -12  -8-256.836 639.286   1
   8 -12  -7-862.719 980.091   1
  -8 -12   7 2430.07 1260.68   2
   8 -12  -6-691.282 937.850   1
  -8 -12   6 72.3276 72.1193   2
   8 -12  -5-1167.34 1099.84   1
  -8 -12   5-1711.90 1418.86   2
   8 -12  -4-895.458 989.919   1
   8 -12  -3-928.136 978.658   1
  -8 -12   3-656.956 1061.53   2
  -8 -12   2 1926.00 1235.04   2
   8 -12  -2-2.61107 418.591   1
  -8 -12   1 2193.27 1395.54   2
  -8 -12   0 2151.94 1155.80   2
  -8 -12  -1 517.820 643.947   2
  -8 -13   4-1530.85 1635.57   2
  -8 -13   3 579.706 909.639   2
  -8 -13   2 3558.63 1685.44   2
  -8 -13   1 7329.36 2325.05   2
  -8 -13   0 737.738 743.779   2
  -8 -13  -1 1137.03 898.036   2
  -9   0  13 9.09004 196.671   3
  -9   0  12-236.446 386.086   3
  -9   0  11 435.151 396.256   3
  -9   0  10-345.387 466.227   3
  -9   0   9 1842.94 739.760   3
  -9   0   8-475.273 517.740   3
  -9   0   7 1246.81 435.868   3
  -9   0   6-499.314 491.927   3
   9   0  -5 1442.34 928.144   1
   9   0  -4 490.231 757.162   1
   9   0  -3 688.293 809.277   1
   9   0  -2 514.426 748.449   1
   9   0  -1 2027.19 847.445   1
   9   0   0-66.7670 312.674   1
   9   0   1 2589.29 1017.57   1
   9   0   2-4.49607 204.359   1
   9   0   3 2270.66 893.108   1
   9   0   4-81.0793 342.831   1
   9   0   5 180.004 243.063   1
  -9  -1  14 446.122 471.174   3
  -9  -1  13 2270.57 983.403   3
  -9   1  13 1235.10 730.598   3
  -9  -1  12 63.4011 316.621   3
  -9   1  12-997.574 771.326   3
  -9  -1  11 624.382 473.098   3
  -9   1  11-461.675 593.270   3
  -9  -1  10-41.6563 225.615   3
  -9   1  10-877.887 796.203   3
  -9  -1   9 184.744 234.007   3
  -9   1   9-194.080 503.465   3
  -9  -1   8-101.473 208.238   3
  -9   1   8-510.009 563.060   3
  -9  -1   7 440.820 279.551   3
  -9  -1   6 403.023 193.133   3
   9  -1  -6 1544.52 1057.50   1
   9  -1  -5 1018.28 872.027   1
   9  -1  -4 4885.43 1555.30   1
   9   1  -4 3718.66 1284.34   1
   9   1  -3 3787.72 1237.25   1
   9  -1  -3 4342.06 1524.83   1
   9  -1  -2 2743.01 1170.52   1
   9   1  -2 3265.88 1169.45   1
   9  -1  -1 924.880 711.324   1
   9   1  -1 953.830 780.246   1
   9   1   0 306.547 338.300   1
   9  -1   0 398.494 155.837   1
   9  -1   1-189.760 388.144   1
   9   1   1 192.008 291.443   1
   9  -1   2-204.092 503.097   1
   9   1   2 172.367 206.491   1
   9  -1   3-171.251 410.106   1
   9   1   3-317.360 435.949   1
   9   1   4 1654.00 795.084   1
   9  -1   4 1118.53 514.988   1
   9  -1   5-685.981 881.777   1
  -9  -2  14 2706.08 1177.90   3
  -9  -2  13 974.855 766.989   3
  -9   2  13-575.775 734.624   3
  -9  -2  12 747.566 570.319   3
  -9   2  12-414.150 597.912   3
  -9  -2  11 179.757 269.243   3
  -9   2  11-962.147 850.275   3
  -9  -2  10 1134.93 621.298   3
  -9   2  10 258.779 407.003   3
  -9  -2   9 170.003 308.136   3
  -9  -2   8 1319.50 567.162   3
  -9  -2   7 187.412 233.864   3
   9  -2  -6 857.719 793.350   1
   9  -2  -5 4.57218 466.752   1
   9  -2  -4 580.036 840.674   1
   9  -2  -3 960.822 883.594   1
   9   2  -3 1921.20 1008.17   1
   9  -2  -2 567.859 866.766   1
   9   2  -2 342.169 512.201   1
   9  -2  -1 1053.98 695.653   1
   9   2  -1 1625.74 827.856   1
   9  -2   0 670.824 241.352   1
   9   2   0 1484.11 822.519   1
   9   2   1 190.899 441.200   1
   9  -2   1-213.011 467.734   1
   9   2   2 1112.73 657.646   1
   9  -2   2 819.425 248.835   1
   9  -2   3-101.259 356.025   1
   9   2   3 133.696 361.754   1
   9  -2   4-438.181 671.168   1
  -9  -3  14 339.869 484.015   3
  -9  -3  13 2129.08 1006.65   3
  -9   3  13-277.756 706.674   3
  -9  -3  12 1030.62 733.023   3
  -9   3  12-1310.09 1012.41   3
  -9  -3  11 563.413 540.065   3
  -9  -3  10 511.803 507.759   3
  -9  -3   9 1019.79 586.896   3
  -9  -3   8 1174.39 629.841   3
   9  -3  -7 2772.59 1189.84   1
   9  -3  -6 287.095 623.350   1
   9  -3  -5 1177.92 847.162   1
   9  -3  -4 1633.59 1196.07   1
   9  -3  -3 5204.37 1617.58   1
   9   3  -2 1280.75 839.848   1
   9  -3  -2 954.605 657.466   1
   9   3  -1 1985.67 881.537   1
   9  -3  -1 1610.13 913.677   1
   9  -3   0 251.766 331.325   1
   9   3   0 925.622 620.224   1
   9  -3   1 384.854 624.968   1
   9   3   1 1048.75 662.852   1
   9  -3   2-783.504 914.293   1
   9  -3   3 2746.64 963.618   1
  -9  -4  13 180.277 261.831   3
  -9  -4  12 75.8869 101.537   3
  -9  -4  11 362.236 395.451   3
  -9  -4  10 759.466 436.600   3
  -9  -4   9-143.474 245.407   3
  -9  -4   8-135.182 123.410   3
   9  -4  -7 869.083 981.466   1
   9  -4  -6 374.590 679.847   1
   9  -4  -5 735.956 837.239   1
   9  -4  -4 9128.84 2233.20   1
   9  -4  -3 1395.21 1177.47   1
   9  -4  -2 279.559 92.0114   1
   9  -4  -1 11471.1 2353.16   1
   9   4  -1 10249.3 1823.45   1
   9  -4   0 2889.99 1148.01   1
   9   4   0 2801.94 960.754   1
   9  -4   1-587.270 864.811   1
   9  -4   2-648.884 986.844   1
   9  -4   3-648.632 960.106   1
  -9  -5  13 307.018 433.029   3
  -9  -5  12 309.158 440.451   3
  -9  -5  11 834.319 555.482   3
  -9  -5  10 478.853 370.618   3
  -9  -5   9 456.395 372.709   3
   9  -5  -8 2004.27 1392.34   1
   9  -5  -7 291.351 786.761   1
   9  -5  -6 3308.01 1520.88   1
   9  -5  -5 1054.79 1096.56   1
   9  -5  -4 5860.14 1919.55   1
   9  -5  -3 3439.80 1422.11   1
   9  -5  -2 678.886 702.576   1
   9  -5  -1-790.779 879.756   1
   9  -5   0-601.527 940.349   1
   9  -5   1-536.765 942.089   1
   9  -5   2 12.3434 834.875   1
  -9  -6  13 128.496 304.722   3
  -9  -6  12 322.445 374.401   3
  -9  -6  11 133.351 207.614   3
  -9  -6  10 142.246 194.187   3
   9  -6  -8 1967.24 1320.74   1
   9  -6  -7 768.107 913.982   1
   9  -6  -6 2275.73 1467.41   1
   9  -6  -5 1755.55 1365.40   1
   9  -6  -4 3007.82 1542.39   1
   9  -6  -3 4020.44 1553.93   1
   9  -6  -2 1095.20 713.845   1
   9  -6  -1 250.685 481.903   1
   9  -6   0 203.108 727.826   1
   9  -6   1-1162.55 1215.55   1
   9  -6   2-1346.37 1426.87   1
  -9  -7  13-47.2342 179.798   3
  -9  -7  12 1068.13 584.351   3
  -9  -7  11 81.6219 75.7617   3
   9  -7  -8 2262.24 1546.14   1
   9  -7  -7 1718.73 1185.55   1
   9  -7  -6 2938.48 1642.69   1
   9  -7  -5 1569.03 1258.33   1
   9  -7  -4 1043.00 1134.55   1
  -9  -7   4 363.944 559.907   2
  -9  -7   3-646.129 890.108   2
   9  -7  -3 478.602 422.233   1
   9  -7  -2 25.4934 512.896   1
   9  -7  -1-86.9791 959.244   1
   9  -7   0-986.746 1163.23   1
   9  -7   1-1724.06 1549.59   1
  -9  -8  12 642.987 477.465   3
   9  -8  -8 2433.63 1540.08   1
   9  -8  -7 1817.71 1430.33   1
   9  -8  -6 1459.81 1439.84   1
   9  -8  -5 1974.07 1440.41   1
   9  -8  -4 483.041 921.908   1
  -9  -8   4-183.833 402.666   2
  -9  -8   3-2759.87 1750.90   2
   9  -8  -3-906.318 913.340   1
   9  -8  -2 78.3130 578.961   1
   9  -8  -1-595.975 996.440   1
   9  -9  -7 2602.54 1793.00   1
   9  -9  -6 2426.93 1781.46   1
   9  -9  -5 2119.90 1427.58   1
  -9  -9   5 1242.38 942.329   2
   9  -9  -4 531.252 745.485   1
  -9  -9   4-2054.48 1173.43   2
  -9  -9   3-1854.33 1839.02   2
   9  -9  -3 1315.28 898.458   1
  -9 -10   6 1110.42 879.023   2
  -9 -10   5-1392.72 1120.98   2
  -9 -10   3-2082.00 1768.04   2
  -9 -10   2 3216.13 1547.20   2
  -9 -11   6 1248.30 891.844   2
  -9 -11   5-2789.27 1637.21   2
  -9 -11   3-490.495 559.370   2
  -9 -11   2 1652.69 1300.65   2
  -9 -12   3 755.716 764.833   2
  -9 -12   2 3553.63 1778.97   2
 -10   0  12-132.801 216.976   3
 -10   0  11-305.739 452.816   3
 -10   0  10 120.982 55.6295   3
 -10   0   9-297.309 358.586   3
  10   0  -5 767.838 908.048   1
  10   0  -4 3819.89 1392.05   1
  10   0  -3 212.514 507.011   1
  10   0  -2 2236.93 1269.34   1
  10   0  -1 208.293 367.914   1
  10   0   0 681.263 727.758   1
  10   0   1 295.700 543.683   1
  10   0   2-98.8666 178.551   1
  10   0   3 27.3836 268.333   1
 -10  -1  12 726.754 575.649   3
 -10   1  12-300.516 488.870   3
 -10  -1  11 555.041 359.226   3
 -10   1  11-115.917 417.602   3
 -10  -1  10-64.1532 274.767   3
 -10   1  10-561.679 650.513   3
 -10   1   9-742.112 676.791   3
 -10   1   8-327.695 462.491   3
  10  -1  -5 905.558 839.986   1
  10  -1  -4 288.952 765.278   1
  10   1  -4 1073.82 981.539   1
  10   1  -3 1247.59 817.126   1
  10  -1  -3 1637.15 1165.76   1
  10   1  -2 768.207 726.881   1
  10  -1  -2 938.413 933.710   1
  10  -1  -1 863.642 694.834   1
  10   1  -1 1149.01 850.539   1
  10  -1   0 668.880 805.372   1
  10   1   0 213.669 662.273   1
  10   1   1 221.097 519.051   1
  10  -1   1-84.3829 375.555   1
  10   1   2 805.593 628.982   1
  10  -1   2 876.081 585.213   1
  10  -1   3 1814.14 772.792   1
 -10  -2  12 1074.10 722.132   3
 -10   2  12-479.804 663.088   3
 -10  -2  11 1326.84 789.361   3
 -10   2  11-1016.41 839.487   3
 -10   2  10-1045.97 869.724   3
 -10   2   9-958.678 848.794   3
 -10   2   8-1137.26 888.308   3
  10  -2  -6 1787.02 1214.14   1
  10  -2  -5 473.813 917.742   1
  10  -2  -4 1393.67 1190.44   1
  10  -2  -3 811.876 954.941   1
  10   2  -3 913.392 879.693   1
  10  -2  -2 1150.53 1075.48   1
  10   2  -2 237.724 457.020   1
  10  -2  -1 1071.32 859.402   1
  10   2  -1 630.878 685.810   1
  10  -2   0 432.049 540.608   1
  10   2   0 249.824 508.779   1
  10  -2   1 682.205 616.230   1
  10   2   1 1011.76 833.563   1
  10  -2   2-109.610 196.204   1
 -10  -3  12 988.614 584.477   3
 -10   3  11-1027.43 938.363   3
 -10   3  10-1419.99 1063.69   3
  10  -3  -6 1884.34 1173.81   1
  10  -3  -5 577.840 907.195   1
  10  -3  -4 1958.29 1262.19   1
  10  -3  -3 2213.86 1416.03   1
  10  -3  -2 789.960 856.185   1
  10   3  -2 1252.29 866.997   1
  10  -3  -1 2043.93 1132.75   1
  10   3  -1 1292.45 793.745   1
  10  -3   0 435.799 481.603   1
  10  -3   1 9.24800 508.161   1
  10  -4  -7 1854.68 1188.97   1
  10  -4  -6 1415.80 1168.20   1
  10  -4  -5 1916.84 1391.47   1
  10  -4  -4 1189.80 1240.47   1
  10  -4  -3 83.3699 499.264   1
  10  -4  -2 943.365 994.534   1
  10  -4  -1 1641.27 856.088   1
  10  -5  -5 3937.29 1891.59   1
  10  -5  -4 1292.17 1317.91   1
  10  -5  -3 2432.84 1440.68   1
 -10  -9   6 696.263 750.397   2
  11   2  -2 1591.84 942.617   1
   0   0   0    0.00    0.00   0
TITL U-MRTM-26 in P2(1)/n
REM P2(1)/n (#14 in standard setting)
CELL 0.71073   8.326230  14.836877  14.076359  90.0000 106.5577  90.0000
ZERR    5.00   0.001055   0.001930   0.001306   0.0000   0.0136   0.0000
LATT  1
SYMM -x+1/2, y+1/2,-z+1/2
SFAC C H N O Cl Br
UNIT 145.00 145.00 15.00 35.00 5.00 5.00
TREF
HKLF 4
END
;
_shelx_hkl_checksum     54473
_shelx_res_file
;
TITL shelxt_a.res in P2(1)/n
 shelx.res created by SHELXL-2016/4 at 23:08:20 on 03-Jul-2018
CELL  0.71073   8.3262  14.8369  14.0764   90.000  106.558   90.000
ZERR     4.00   0.0011   0.0019   0.0013    0.000    0.014    0.000
LATT   1
SYMM  1/2 - X, 1/2 + Y, 1/2 - Z
SFAC  C    H    N    O    BR
UNIT  64 56 12 20 4
MERG   2
FMAP   2
PLAN    5
ACTA 50.00
BOND   $H
LIST   6
L.S.   9
WGHT    0.038100    5.165300
EXTI    0.007563
FVAR       3.63586
C1    1    0.393503    0.216173    0.626978    11.00000    0.03709    0.05035 =
         0.02494    0.00216    0.00422    0.00120
AFIX  43
H1    2    0.415174    0.223200    0.695123    11.00000   -1.20000
AFIX   0
C2    1    0.245723    0.174928    0.573930    11.00000    0.03458    0.04626 =
         0.02527    0.00362    0.01113    0.00426
C3    1    0.216896    0.164482    0.472847    11.00000    0.03268    0.03961 =
         0.02834    0.00433    0.00708    0.00513
AFIX  43
H3    2    0.118584    0.137270    0.435409    11.00000   -1.20000
AFIX   0
C4    1    0.334005    0.194425    0.427161    11.00000    0.03766    0.04024 =
         0.02028   -0.00261    0.00781    0.00199
C5    1    0.481029    0.239145    0.478422    11.00000    0.02468    0.03864 =
         0.02803   -0.00334    0.00561    0.00080
C6    1    0.508342    0.246820    0.581764    11.00000    0.03328    0.05646 =
         0.02959   -0.00509    0.00569   -0.00315
AFIX  43
H6    2    0.606744    0.273342    0.620051    11.00000   -1.20000
AFIX   0
C7    1    0.119733    0.148588    0.624520    11.00000    0.03787    0.04147 =
         0.03931    0.00395    0.01565    0.00796
C8    1   -0.148437    0.083384    0.602286    11.00000    0.03763    0.09076 =
         0.05895    0.00674    0.02244   -0.00279
AFIX  33
H8A   2   -0.236862    0.055874    0.551367    11.00000   -1.50000
H8B   2   -0.107222    0.041302    0.655468    11.00000   -1.50000
H8C   2   -0.190635    0.135968    0.626904    11.00000   -1.50000
AFIX   0
C9    1    0.852833    0.330963    0.452722    11.00000    0.03731    0.05117 =
         0.02716   -0.00137    0.00386    0.00218
C10   1    1.010793    0.371119    0.511117    11.00000    0.03237    0.04368 =
         0.03518    0.00281    0.00846    0.00737
C11   1    1.126678    0.405222    0.464774    11.00000    0.03530    0.04037 =
         0.04234    0.00380    0.00985    0.00569
C12   1    1.270874    0.446965    0.520284    11.00000    0.03921    0.04235 =
         0.05622   -0.00119    0.01247   -0.00767
AFIX  43
H12   2    1.345065    0.471252    0.488742    11.00000   -1.20000
AFIX   0
C13   1    1.306851    0.453245    0.622612    11.00000    0.03929    0.05471 =
         0.06017    0.00272    0.01053    0.00047
AFIX  43
H13   2    1.404718    0.480982    0.659877    11.00000   -1.20000
AFIX   0
C14   1    1.194018    0.417359    0.668067    11.00000    0.04397    0.04234 =
         0.03743   -0.00115    0.00249    0.00298
C15   1    1.048475    0.376153    0.614050    11.00000    0.03062    0.03653 =
         0.03844   -0.00296    0.00731   -0.00601
AFIX  43
H15   2    0.975310    0.351682    0.646202    11.00000   -1.20000
AFIX   0
C16   1    1.185559    0.440091    0.312045    11.00000    0.07285    0.09470 =
         0.05231    0.00962    0.03723   -0.00566
AFIX  33
H16A  2    1.141419    0.428322    0.242387    11.00000   -1.50000
H16B  2    1.185656    0.503869    0.323555    11.00000   -1.50000
H16C  2    1.298062    0.417511    0.335016    11.00000   -1.50000
AFIX   0
N1    3    0.291083    0.179723    0.320750    11.00000    0.03406    0.05309 =
         0.02508    0.00317    0.01062    0.00115
N2    3    0.597820    0.271360    0.436422    11.00000    0.03789    0.06364 =
         0.02505   -0.00412    0.00792   -0.00223
N3    3    0.745711    0.304861    0.496212    11.00000    0.03281    0.05250 =
         0.02963   -0.00321    0.00413   -0.00939
O1    4   -0.014628    0.108841    0.562053    11.00000    0.04406    0.06967 =
         0.04000   -0.00006    0.02092   -0.00545
O2    4    0.132549    0.161274    0.710665    11.00000    0.06022    0.07939 =
         0.03110   -0.00006    0.02317    0.00173
O3    4    0.180858    0.126030    0.281662    11.00000    0.06488    0.08106 =
         0.03182   -0.01184    0.00447   -0.03522
O4    4    0.369303    0.222843    0.272833    11.00000    0.04602    0.08994 =
         0.02847   -0.00070    0.01250   -0.01206
O5    4    1.083760    0.396330    0.364351    11.00000    0.05419    0.07522 =
         0.03847    0.00523    0.02042   -0.00755
BR1   5    1.246378    0.419178    0.808474    11.00000    0.07207    0.08547 =
         0.03751   -0.00525    0.00072   -0.02003
H2A   2    0.576489    0.269945    0.375184    11.00000    0.01397
H9    2    0.825452    0.328989    0.386266    11.00000    0.01195
HKLF 4
REM  shelxt_a.res in P2(1)/n
REM R1 =  0.0964 for    1726 Fo > 4sig(Fo)  and  0.1859 for all    3187 data
REM    235 parameters refined using      0 restraints
END
WGHT      0.0380      5.1708
REM Highest difference peak  0.657,  deepest hole -0.692,  1-sigma level  0.101
Q1    1   1.2436  0.4184  0.7446  11.00000  0.05    0.66
Q2    1   1.1363  0.4451  0.8074  11.00000  0.05    0.53
Q3    1   1.2659  0.4171  0.8729  11.00000  0.05    0.53
Q4    1   1.2304  0.3452  0.7474  11.00000  0.05    0.42
Q5    1   1.1106  0.4874  0.8383  11.00000  0.05    0.39
;
_shelx_res_checksum     20703
