# Supplementary material for: Crystal structure and Hirshfeld surface analysis of methyl 4-[(E)-2-(5-bromo-2-meth­oxy­benzyl­idene)hydrazin­yl]-3-nitro­benzoate
Source: Acta Crystallogr E Crystallogr Commun. 2018 Aug 14;74(Pt 9):1239–43. doi: 10.1107/S2056989018011325 (PMC6127684; doi:10.1107/S2056989018011325)
Supplement: Supplementary file 2 [file e-74-01239-Isup2.hkl]

data_I                                                                          
_shelx_title ' shelxt_a.res in P2(1)/n'                                         
_shelx_refln_list_code          4                                               
_shelx_F_calc_maximum      323.44                                               
_exptl_crystal_F_000       824.00                                               
_reflns_d_resolution_high  0.7330                                               
                                                                                
loop_                                                                           
 _space_group_symop_operation_xyz                                               
 'x, y, z'                                                                      
 '-x+1/2, y+1/2, -z+1/2'                                                        
 '-x, -y, -z'                                                                   
 'x-1/2, -y-1/2, z-1/2'                                                         
                                                                                
_cell_length_a     8.3262                                                       
_cell_length_b    14.8369                                                       
_cell_length_c    14.0764                                                       
_cell_angle_alpha  90.000                                                       
_cell_angle_beta  106.558                                                       
_cell_angle_gamma  90.000                                                       
                                                                                
_shelx_F_squared_multiplier     1.000                                           
                                                                                
loop_                                                                           
 _refln_index_h                                                                 
 _refln_index_k                                                                 
 _refln_index_l                                                                 
 _refln_F_squared_calc                                                          
 _refln_F_squared_meas                                                          
 _refln_F_squared_sigma                                                         
 _refln_observed_status                                                         
   6   0   0        507.82        606.42        64.48 o                         
   8   0   0       1396.13       1588.28       208.32 o                         
  10   0   0          3.76         51.53        55.05 o                         
   2   1   0        430.11        457.72        47.62 o                         
   3   1   0         82.56         72.46        18.31 o                         
   4   1   0        370.56        396.18        66.06 o                         
   5   1   0         34.26         36.32         7.14 o                         
   6   1   0          8.95         -3.37        20.75 o                         
   7   1   0         32.28         -6.41        24.58 o                         
   8   1   0        136.15         93.68        31.37 o                         
   9   1   0          5.91         27.95        10.71 o                         
  10   1   0          0.06         31.70        38.70 o                         
   1   2   0       2251.68       2148.33        57.06 o                         
   2   2   0       7039.00       6894.16        95.23 o                         
   3   2   0       1849.67       1695.87        54.34 o                         
   4   2   0       1993.43       1837.45       106.31 o                         
   5   2   0       3993.18       4133.99       103.64 o                         
   6   2   0        216.72        246.79        25.49 o                         
   7   2   0         28.69         18.84        31.21 o                         
   8   2   0         93.08         48.71        43.18 o                         
   9   2   0         48.45         64.71        30.76 o                         
  10   2   0         19.40         25.58        28.03 o                         
   1   3   0        683.27        671.82        27.81 o                         
   2   3   0       5616.62       5814.52        69.77 o                         
   3   3   0        128.47        109.00        14.15 o                         
   4   3   0         84.69         84.54        13.42 o                         
   5   3   0          1.82          9.84         7.55 o                         
   6   3   0          4.72          0.53        11.75 o                         
   7   3   0         18.36         -3.56        33.02 o                         
   8   3   0          0.15        -13.43        30.83 o                         
   9   3   0         33.93         36.80        25.49 o                         
  10   3   0         10.43         32.97        36.43 o                         
   0   4   0      16663.25      15228.29       315.04 o                         
   1   4   0     104615.84      86320.20      2094.17 o                         
   2   4   0       2167.04       2220.35        56.67 o                         
   3   4   0       4973.03       5013.07        94.16 o                         
   4   4   0        763.60        822.73        39.33 o                         
   5   4   0        964.23        924.01        52.98 o                         
   6   4   0         53.67         75.62        13.44 o                         
   7   4   0        803.22        958.81       104.23 o                         
   8   4   0         14.01         17.75        38.04 o                         
   9   4   0        212.77        215.07        55.76 o                         
   1   5   0         19.98         -3.03        14.13 o                         
   2   5   0       1530.36       1348.48        53.83 o                         
   3   5   0        286.36        251.06        17.71 o                         
   4   5   0         14.93          5.35        25.87 o                         
   5   5   0        333.07        336.87        25.70 o                         
   6   5   0         54.39         18.36        66.95 o                         
   7   5   0        175.26        196.98        47.15 o                         
   8   5   0         16.43          3.46        52.89 o                         
   9   5   0          1.31        -45.50        71.13 o                         
   0   6   0      11405.23      11732.77       463.01 o                         
   1   6   0        103.00         81.18        23.99 o                         
   2   6   0        299.59        252.67        52.86 o                         
   3   6   0       2025.07       1716.06       109.75 o                         
   4   6   0       2417.67       2617.28       112.93 o                         
   5   6   0        174.69         98.99        38.30 o                         
   6   6   0        341.54        422.76       100.94 o                         
   7   6   0         27.88        -12.64        40.78 o                         
   8   6   0        158.80        180.44        29.61 o                         
   9   6   0         61.86         15.37        55.06 o                         
   1   7   0        781.40        785.82       135.02 o                         
   2   7   0       1125.36       1122.47       194.56 o                         
   3   7   0       2011.93       2108.49        97.64 o                         
   4   7   0          2.31         -3.97        13.57 o                         
   5   7   0          9.46          0.26        73.04 o                         
   6   7   0          5.43        -45.01        75.70 o                         
   7   7   0          0.44         19.35        40.14 o                         
   8   7   0          0.73          2.51       122.28 o                         
   9   7   0         34.20        -74.65        88.00 o                         
   0   8   0       1649.03       1873.58       199.89 o                         
   1   8   0       4727.95       5131.91       576.57 o                         
   2   8   0      12642.36      11911.78      2865.43 o                         
   3   8   0       1219.56       1212.58       406.73 o                         
   4   8   0        470.90        535.88        60.23 o                         
   5   8   0        256.23        377.36       109.64 o                         
   6   8   0        515.78        535.77       132.06 o                         
   7   8   0        103.06        155.23        82.70 o                         
   8   8   0          8.00        118.55        85.11 o                         
   1   9   0        353.19        449.29        90.13 o                         
   2   9   0        275.95        273.08        61.47 o                         
   3   9   0          0.83          1.93         5.67 o                         
   4   9   0          0.04         -3.54        35.17 o                         
   5   9   0        228.20        196.89        78.66 o                         
   6   9   0         35.04         98.83        73.92 o                         
   7   9   0         20.08        108.97        76.17 o                         
   8   9   0         17.00        165.56        93.41 o                         
   0  10   0        114.76        312.99       114.14 o                         
   1  10   0       1249.84       1589.90       168.49 o                         
   2  10   0        187.72        202.65        92.34 o                         
   3  10   0        272.56        281.79       166.86 o                         
   4  10   0         35.48        161.85        93.59 o                         
   5  10   0         31.65         85.83        68.38 o                         
   6  10   0        167.56        340.28       126.49 o                         
   7  10   0        178.51        234.59       113.77 o                         
   8  10   0          2.64        252.05       117.88 o                         
   1  11   0          0.84         47.94        51.59 o                         
   2  11   0        142.01        411.03       137.69 o                         
   3  11   0        650.52        999.38       190.72 o                         
   4  11   0        171.09        260.09       114.92 o                         
   5  11   0         18.74        177.73       100.12 o                         
   6  11   0          0.65        244.68       120.77 o                         
   7  11   0         22.43        304.62       131.94 o                         
   8  11   0         44.57        239.27       124.08 o                         
   0  12   0        978.83       1587.99       199.46 o                         
   1  12   0         77.66        259.40       148.80 o                         
   2  12   0        990.53       1907.80       251.42 o                         
   3  12   0       1270.48       1833.89       264.77 o                         
   4  12   0        253.51        473.43       147.90 o                         
   5  12   0         68.91        348.17       145.35 o                         
   6  12   0         49.94        341.33       141.18 o                         
   7  12   0          7.73        248.53       124.44 o                         
   8  12   0         96.82        162.81        87.45 o                         
   1  13   0          9.27         23.11        38.06 o                         
   2  13   0          0.77        335.61       134.16 o                         
   3  13   0          5.35        222.97       108.49 o                         
   4  13   0          5.81        362.37       134.75 o                         
   5  13   0        141.17        399.62       138.37 o                         
   6  13   0         34.94        333.95       138.66 o                         
   7  13   0          1.72        253.01       109.61 o                         
   8  13   0         22.43         55.81        56.27 o                         
   0  14   0          2.41         77.63        56.14 o                         
   1  14   0         45.43        140.37        47.87 o                         
   2  14   0         77.22        147.28        73.93 o                         
   3  14   0        237.89        709.92       185.13 o                         
   4  14   0         33.71        483.97       157.42 o                         
   5  14   0          1.24        602.90       167.44 o                         
   6  14   0         38.59        336.30       115.68 o                         
   7  14   0         19.44         90.53        65.97 o                         
   1  15   0          5.95         77.07        41.40 o                         
   2  15   0         27.00         68.62        63.27 o                         
   3  15   0          2.53         57.92        46.68 o                         
   4  15   0         70.52         82.68        71.22 o                         
   5  15   0         51.08         15.25        33.37 o                         
   6  15   0          2.31         22.35        38.91 o                         
   0  16   0          0.14        112.80        66.08 o                         
   1  16   0        137.67        415.65       123.00 o                         
   2  16   0         13.49        126.12        79.35 o                         
   3  16   0        103.94        276.25       105.75 o                         
   4  16   0        145.30        227.27       102.48 o                         
   5  16   0         28.92        110.28        71.68 o                         
   1  17   0         14.46         97.18        65.74 o                         
   2  17   0          0.62        119.23        85.67 o                         
   3  17   0         11.49        115.48        69.97 o                         
   4  17   0          0.89        118.77        71.78 o                         
   1  18   0          5.72        218.55       104.15 o                         
   2  18   0          5.47        161.13        89.77 o                         
  -9   0   1         43.20        153.36        64.11 o                         
  -7   0   1        518.51        661.29       120.00 o                         
  -5   0   1       3192.20       3572.49       242.20 o                         
  -3   0   1       6477.02       7168.94       261.78 o                         
   3   0   1       4248.59       2758.58       144.04 o                         
   5   0   1       3480.38       3105.14       174.67 o                         
   7   0   1       1993.91       2366.20       232.45 o                         
   9   0   1        178.42        195.93        77.00 o                         
 -10   1   1          7.52         75.04        40.71 o                         
  -9   1   1         20.73         71.01        39.77 o                         
  -8   1   1         27.64         12.07        21.66 o                         
  -7   1   1         15.62         15.36        16.08 o                         
  -6   1   1        267.22        246.54        46.28 o                         
  -5   1   1         36.26         39.21        17.34 o                         
  -4   1   1        946.77        965.94        75.07 o                         
  -3   1   1       1765.81       1798.15        89.95 o                         
  -2   1   1         25.19         28.05         5.22 o                         
   2   1   1       1992.14       1398.27       103.65 o                         
   3   1   1         44.70         26.35        13.78 o                         
   4   1   1        171.07         95.49        32.86 o                         
   5   1   1         77.78         51.67         5.23 o                         
   6   1   1         36.52         27.08        11.27 o                         
   7   1   1        155.80        206.34        36.97 o                         
   8   1   1        117.09        175.25        42.20 o                         
   9   1   1          0.38          2.14        17.63 o                         
  10   1   1          2.20          3.32        23.02 o                         
 -10   2   1          6.84         62.51        40.55 o                         
  -9   2   1         53.14         99.49        40.29 o                         
  -8   2   1         97.73         36.34        32.32 o                         
  -7   2   1         66.59         57.69        20.79 o                         
  -6   2   1        584.06        701.92        51.47 o                         
  -5   2   1        293.98        284.48        28.61 o                         
  -4   2   1       3096.55       2967.38        99.55 o                         
  -3   2   1       2263.96       2104.13       100.01 o                         
  -2   2   1      23321.97      25212.79       190.93 o                         
  -1   2   1      19860.93      21883.71       468.71 o                         
   1   2   1        340.52        292.90        34.63 o                         
   2   2   1       6988.29       4841.32       234.47 o                         
   3   2   1       6231.98       5462.42       298.96 o                         
   4   2   1      11252.48      10744.42       852.73 o                         
   5   2   1        784.99        610.50        54.76 o                         
   6   2   1        294.05        310.97        25.93 o                         
   7   2   1        190.69        266.90        74.18 o                         
   8   2   1         59.41         47.79        29.45 o                         
   9   2   1          2.26         -0.39        24.28 o                         
  10   2   1         11.35         62.20        37.48 o                         
 -10   3   1         80.41        121.21        49.18 o                         
  -9   3   1        122.89        136.29        48.00 o                         
  -8   3   1         54.83         68.25        25.11 o                         
  -7   3   1         10.92         20.52        25.65 o                         
  -6   3   1         31.49         30.85        14.05 o                         
  -5   3   1        277.64        279.44        30.94 o                         
  -4   3   1         11.80         11.97         3.83 o                         
  -3   3   1          9.85          7.26         3.84 o                         
  -2   3   1        399.26        378.16        23.47 o                         
  -1   3   1        578.45        648.30        32.57 o                         
   0   3   1       2531.15       2553.01       113.23 o                         
   1   3   1        154.89        182.97        19.99 o                         
   2   3   1       4391.84       4406.37        70.64 o                         
   3   3   1       3984.17       4022.68       140.27 o                         
   4   3   1         35.93         36.56        13.20 o                         
   5   3   1          6.44          0.24         7.18 o                         
   6   3   1        100.44        120.19        32.10 o                         
   7   3   1          3.31         44.75        31.34 o                         
   8   3   1         27.55         15.01        35.30 o                         
   9   3   1         27.41         53.49        34.40 o                         
  10   3   1          0.74          0.70        38.44 o                         
 -10   4   1         30.42        124.16        64.76 o                         
  -9   4   1        528.37        813.25       109.14 o                         
  -8   4   1         53.17         62.50        34.63 o                         
  -7   4   1          2.73          1.56        18.66 o                         
  -6   4   1        481.24        477.27        36.88 o                         
  -5   4   1        600.59        617.81        44.16 o                         
  -4   4   1       2036.73       1939.87        92.78 o                         
  -3   4   1        432.57        408.33        26.50 o                         
  -2   4   1       8109.29       8328.29       127.06 o                         
  -1   4   1      33479.66      38691.51       421.55 o                         
   0   4   1       6531.92       6341.92       226.20 o                         
   1   4   1      12250.52      11265.46       611.78 o                         
   2   4   1       4065.51       4081.45        98.83 o                         
   3   4   1       1086.09       1255.08        43.75 o                         
   4   4   1       2556.90       2824.72       273.24 o                         
   5   4   1         13.27         29.83        14.73 o                         
   6   4   1       1810.64       1824.44       142.35 o                         
   7   4   1        407.17        376.65        84.54 o                         
   8   4   1        454.04        462.45        74.23 o                         
   9   4   1          1.27        -44.42        65.42 o                         
  -9   5   1          0.50        -59.82        66.55 o                         
  -8   5   1          7.77        -51.02        51.02 o                         
  -7   5   1        206.96        109.66        21.63 o                         
  -6   5   1        302.33        346.17        39.75 o                         
  -5   5   1        230.46        199.73        25.33 o                         
  -4   5   1       2537.17       2358.09        75.78 o                         
  -3   5   1         85.61        108.51        13.71 o                         
  -2   5   1       3083.24       3281.04       104.97 o                         
  -1   5   1         28.94         50.84        23.27 o                         
   0   5   1         20.55         24.06        11.26 o                         
   1   5   1       1718.24       1786.39        70.68 o                         
   2   5   1         27.10         62.55        16.76 o                         
   3   5   1        116.56        121.04        18.09 o                         
   4   5   1          3.51          2.57        10.37 o                         
   5   5   1         75.87         90.50        25.23 o                         
   6   5   1          1.32         36.36        25.28 o                         
   7   5   1         52.01         55.61        23.01 o                         
   8   5   1        119.49        208.23        65.37 o                         
   9   5   1          1.47        -40.60        71.26 o                         
  -9   6   1         81.05         18.97        36.46 o                         
  -8   6   1         47.40        -23.95        50.04 o                         
  -7   6   1        185.02        147.03        25.09 o                         
  -6   6   1        234.44        235.16        32.61 o                         
  -5   6   1       1688.16       1877.77        82.09 o                         
  -4   6   1          2.28          2.60         3.86 o                         
  -3   6   1       7727.88       7977.35       145.01 o                         
  -2   6   1        271.45        287.09        36.50 o                         
  -1   6   1       1440.45       1420.99        79.42 o                         
   0   6   1        230.43        244.78        36.54 o                         
   1   6   1       5494.60       5545.29       166.57 o                         
   2   6   1          2.89          0.69         1.99 o                         
   3   6   1       5363.98       5486.88       151.43 o                         
   4   6   1         37.90         50.37        11.14 o                         
   5   6   1       2257.81       2394.88       244.19 o                         
   6   6   1        240.91        255.07        89.07 o                         
   7   6   1        128.65        194.35        44.55 o                         
   9   6   1         44.72        -87.95        91.96 o                         
  -9   7   1         65.13         -6.58        72.57 o                         
  -8   7   1        109.49         72.07        45.85 o                         
  -7   7   1          6.49        -62.25        62.25 o                         
  -6   7   1         77.41        -24.18        80.52 o                         
  -5   7   1         27.50        -20.89        33.22 o                         
  -4   7   1        229.03        184.85        16.28 o                         
  -3   7   1        283.01        255.15        23.49 o                         
  -2   7   1        283.35        176.47        72.50 o                         
  -1   7   1        416.95        316.99        46.46 o                         
   0   7   1         37.08         29.90        24.62 o                         
   1   7   1       1207.02       1356.90       112.21 o                         
   2   7   1        111.78         56.32         9.80 o                         
   3   7   1       1827.94       1892.14       135.31 o                         
   4   7   1        126.26        190.78        28.08 o                         
   5   7   1         87.52        134.51        73.27 o                         
   6   7   1         34.51        120.24        78.55 o                         
   7   7   1        104.57        184.73        83.72 o                         
   9   7   1          5.55       -117.22       117.22 o                         
  -9   8   1         11.90        -45.08        75.38 o                         
  -8   8   1        182.53        176.93        40.08 o                         
  -7   8   1          0.71        -75.82        90.99 o                         
  -6   8   1         51.48       -110.30       130.27 o                         
  -5   8   1         15.39       -114.79       114.79 o                         
  -4   8   1        553.94        489.76        58.80 o                         
  -3   8   1        606.86        545.73        57.01 o                         
  -2   8   1      11789.74      13195.96       630.37 o                         
  -1   8   1        782.43        634.64       141.71 o                         
   0   8   1       2112.28       2387.32       202.22 o                         
   1   8   1       2640.78       3111.38       181.38 o                         
   2   8   1         35.36         31.41        12.13 o                         
   3   8   1       1025.11       1049.14       144.32 o                         
   4   8   1        338.42        456.08        49.74 o                         
   5   8   1        450.94        684.44       155.79 o                         
   6   8   1        253.31        495.30       135.01 o                         
   7   8   1        233.81        250.81       101.65 o                         
  -8   9   1         13.88         -7.04        81.40 o                         
  -7   9   1         35.91         14.80         9.77 o                         
  -6   9   1        134.05        -30.70        99.21 o                         
  -5   9   1       1165.14       1237.08       214.37 o                         
  -4   9   1         72.95         33.75        83.19 o                         
  -3   9   1        927.12        919.41       164.50 o                         
  -2   9   1          1.73       -106.93       106.93 o                         
  -1   9   1        313.92        319.31        80.41 o                         
   0   9   1         62.96        101.12        40.08 o                         
   1   9   1        360.63        488.61        81.48 o                         
   2   9   1         65.67         69.41        19.95 o                         
   3   9   1         12.39        148.68        95.12 o                         
   4   9   1          0.72         87.62        80.39 o                         
   5   9   1          0.99        165.87        91.90 o                         
   6   9   1        223.95        333.23       122.25 o                         
   7   9   1          6.33        110.96        77.69 o                         
   8   9   1          8.56         59.95        52.85 o                         
  -8  10   1         21.12         23.10        92.88 o                         
  -7  10   1          2.16         10.64        31.25 o                         
  -6  10   1        223.36        315.94       123.32 o                         
  -5  10   1        370.62        434.81       124.64 o                         
  -4  10   1       1720.36       2289.59       311.88 o                         
  -3  10   1         31.63        -39.52        81.65 o                         
  -2  10   1        323.67        444.75       121.96 o                         
  -1  10   1        237.15        236.76        54.18 o                         
   0  10   1        655.19        850.02       151.74 o                         
   1  10   1        210.10        405.34        73.46 o                         
   2  10   1       1880.45       2095.08       304.80 o                         
   3  10   1        878.36       1389.24       217.01 o                         
   4  10   1        308.90        649.36       161.23 o                         
   5  10   1          5.19        141.44        98.47 o                         
   6  10   1        504.42        750.57       178.11 o                         
   7  10   1          4.30         41.21        50.27 o                         
   8  10   1         27.77         86.77        69.03 o                         
  -8  11   1          6.34         46.30       159.06 o                         
  -7  11   1         18.21        118.21        83.95 o                         
  -6  11   1          0.10          3.66        46.89 o                         
  -5  11   1         38.54         11.99        17.58 o                         
  -4  11   1        415.11        388.63       121.22 o                         
  -3  11   1         15.83          4.40        46.93 o                         
  -2  11   1        197.22        214.04        88.78 o                         
  -1  11   1         39.29         79.71        36.50 o                         
   0  11   1        319.86        519.10       107.02 o                         
   1  11   1         16.53         52.02        31.77 o                         
   2  11   1        227.78        349.47       152.75 o                         
   3  11   1        686.87        906.72       185.84 o                         
   4  11   1        313.09        577.96       159.70 o                         
   5  11   1         34.08        239.03       123.03 o                         
   6  11   1         90.18        404.30       134.15 o                         
   7  11   1         53.91         44.97        54.27 o                         
   8  11   1          1.46         90.21        69.44 o                         
  -8  12   1          0.38        165.91       105.57 o                         
  -7  12   1        108.21        468.28       153.60 o                         
  -6  12   1          6.80         92.99        78.43 o                         
  -5  12   1          5.41         61.98        61.26 o                         
  -4  12   1         11.06         37.33        34.31 o                         
  -3  12   1       2396.55       3031.42       327.12 o                         
  -2  12   1         89.54        277.38       110.74 o                         
  -1  12   1        704.48       1090.57       129.86 o                         
   0  12   1          2.62        102.65       110.11 o                         
   1  12   1       1104.52       1458.07       138.22 o                         
   2  12   1         84.73        124.55        38.88 o                         
   3  12   1         27.16        135.06       100.14 o                         
   4  12   1        152.56        395.68       124.93 o                         
   5  12   1        130.60        394.50       129.48 o                         
   6  12   1         20.62          1.12        20.40 o                         
   7  12   1         23.35         82.37        63.78 o                         
   8  12   1         11.02         39.17        48.71 o                         
  -8  13   1         75.87        554.50       175.90 o                         
  -7  13   1         18.85        419.50       156.55 o                         
  -6  13   1        126.18        317.08       127.49 o                         
  -5  13   1          0.13         60.15        68.94 o                         
  -4  13   1        404.76        787.30       179.95 o                         
  -3  13   1          4.67        140.58        96.68 o                         
  -2  13   1         38.73        319.08       117.12 o                         
  -1  13   1          0.68        307.87       113.31 o                         
   0  13   1        266.31        503.88        99.90 o                         
   1  13   1         14.93         77.51        36.99 o                         
   2  13   1         44.58        134.58        48.20 o                         
   3  13   1         51.13        112.44        67.52 o                         
   4  13   1         10.30         33.23        31.22 o                         
   5  13   1         14.81         61.27        47.96 o                         
   6  13   1          1.76         42.73        51.15 o                         
   7  13   1          1.48         98.38        70.06 o                         
   8  13   1          2.71         86.01        67.93 o                         
  -7  14   1          4.75        176.78        80.17 o                         
  -6  14   1         14.89        321.49       133.42 o                         
  -5  14   1        155.09        436.46       145.72 o                         
  -4  14   1        130.59        646.56       172.75 o                         
  -3  14   1          9.52        246.40       122.35 o                         
  -2  14   1        143.54        709.51       163.99 o                         
  -1  14   1        169.57        703.07       162.29 o                         
   0  14   1          2.21         40.72        32.78 o                         
   1  14   1        217.20        358.29        71.61 o                         
   2  14   1        115.33        200.68        62.16 o                         
   3  14   1         71.65        164.41        80.38 o                         
   4  14   1        138.23        259.66       105.09 o                         
   5  14   1          7.79        111.79        73.01 o                         
   6  14   1         60.59        142.68        81.21 o                         
   7  14   1         38.47        100.80        72.22 o                         
  -6  15   1          7.67        566.65       166.47 o                         
  -5  15   1         77.13        414.38       149.09 o                         
  -4  15   1        243.72        813.05       194.63 o                         
  -3  15   1        181.35        513.31       159.10 o                         
  -2  15   1         74.05        625.75       161.67 o                         
  -1  15   1         87.23        139.96        66.79 o                         
   0  15   1         22.38        104.64        63.95 o                         
   1  15   1         29.49        103.28        41.30 o                         
   2  15   1         29.07         86.17        63.88 o                         
   3  15   1          5.90          3.76        13.31 o                         
   4  15   1        328.64        533.71       138.09 o                         
   5  15   1         43.61        144.31        81.28 o                         
   6  15   1         12.22         90.29        66.29 o                         
  -5  16   1          6.01        519.77       167.03 o                         
  -4  16   1        174.01        942.67       211.36 o                         
  -3  16   1        112.90        496.88       143.39 o                         
  -2  16   1         67.46        185.50        79.92 o                         
  -1  16   1         94.13        202.70        96.57 o                         
   0  16   1        115.03        245.55        89.65 o                         
   1  16   1         21.35        169.98        57.42 o                         
   2  16   1         31.24        127.83        77.08 o                         
   3  16   1         23.45         87.22        68.74 o                         
   4  16   1          7.55        107.89        78.31 o                         
   5  16   1         38.25        148.11        89.92 o                         
  -4  17   1          5.82        107.57        73.17 o                         
  -3  17   1         80.97        172.16        91.59 o                         
  -2  17   1          0.07         63.97        61.39 o                         
  -1  17   1         63.05        134.64        81.18 o                         
   0  17   1          4.11        163.49        79.18 o                         
   1  17   1         12.79        144.90        60.90 o                         
   2  17   1          1.35        178.78        94.77 o                         
   3  17   1          4.75        143.61        91.26 o                         
  -2  18   1          1.26         89.30        68.76 o                         
  -1  18   1          7.22         81.43        64.74 o                         
   0  18   1         37.12        215.19        94.82 o                         
   2  18   1          1.05        155.60        97.53 o                         
   0  19   1          2.40        214.90       118.12 o                         
 -10   0   2         33.60        169.22        96.03 o                         
  -8   0   2        464.07        399.52       114.30 o                         
  -6   0   2        600.91        805.55       123.75 o                         
  -4   0   2         45.80         59.11        26.96 o                         
  -2   0   2       6998.84       6943.95       151.61 o                         
   2   0   2      18607.46      14893.73      1834.36 o                         
   4   0   2        315.62        360.07        46.61 o                         
   8   0   2         29.53         45.38        13.34 o                         
  10   0   2          1.24         -7.48        13.51 o                         
 -10   1   2          9.44         63.75        43.39 o                         
  -9   1   2        151.04        227.35        62.60 o                         
  -8   1   2        388.47        459.59        82.72 o                         
  -7   1   2       2634.65       2822.29       180.10 o                         
  -6   1   2        355.59        394.94        61.18 o                         
  -5   1   2       2725.29       2922.47       152.01 o                         
  -4   1   2        335.20        345.38        46.32 o                         
  -3   1   2       1207.08       1267.31        62.15 o                         
  -2   1   2       5974.63       6154.37        97.69 o                         
  -1   1   2        934.75        999.69        36.08 o                         
   1   1   2       1418.29       1388.15        32.67 o                         
   2   1   2       3921.79       3480.65       395.97 o                         
   3   1   2        640.76        515.17        33.53 o                         
   4   1   2         54.56         72.52        11.19 o                         
   5   1   2        186.70        149.92        19.37 o                         
   6   1   2        104.23        258.48        47.08 o                         
   7   1   2        236.12        295.47        72.16 o                         
   8   1   2         82.50         86.47        18.54 o                         
   9   1   2          3.36          4.75        14.45 o                         
  10   1   2         28.36         63.70        32.41 o                         
 -11   2   2         44.44        120.42        71.31 o                         
 -10   2   2          5.19         38.57        34.53 o                         
  -9   2   2          6.65         32.23        33.36 o                         
  -8   2   2        176.80        238.85        58.21 o                         
  -7   2   2        952.19       1083.58        90.58 o                         
  -6   2   2         14.68         14.27        15.79 o                         
  -5   2   2       2207.87       2385.73        94.95 o                         
  -4   2   2        610.68        632.16        43.72 o                         
  -3   2   2       1780.31       1769.82       102.62 o                         
  -2   2   2         64.22         77.85        10.19 o                         
  -1   2   2        130.65        102.56        10.37 o                         
   0   2   2       7719.39       7769.69       160.71 o                         
   1   2   2      14481.78      16116.36       293.62 o                         
   2   2   2       4968.36       5008.57       139.23 o                         
   3   2   2      12950.45      12316.26       964.46 o                         
   4   2   2       6096.28       5834.17       357.38 o                         
   5   2   2       1547.42       1730.40       136.38 o                         
   6   2   2        507.43        661.28        78.42 o                         
   7   2   2        148.79        122.24        43.46 o                         
   8   2   2          2.55         -8.65        23.85 o                         
   9   2   2         62.69         67.68        17.61 o                         
  10   2   2         12.58         -8.29        14.84 o                         
 -10   3   2          1.75         77.13        46.08 o                         
  -9   3   2         41.81         83.05        39.16 o                         
  -8   3   2        551.01        587.68        88.28 o                         
  -7   3   2       1070.95       1144.02        72.11 o                         
  -6   3   2       1868.31       1855.96        86.39 o                         
  -5   3   2         39.63         33.19        14.45 o                         
  -4   3   2       3799.01       3798.05       173.38 o                         
  -3   3   2       1552.67       1513.82        72.03 o                         
  -2   3   2      10848.57      11519.33       155.66 o                         
  -1   3   2       1551.23       1678.05        54.23 o                         
   0   3   2        976.33        932.73        31.54 o                         
   1   3   2        317.41        407.57        29.49 o                         
   2   3   2         90.59         36.64         7.24 o                         
   3   3   2         56.96         46.18        29.16 o                         
   4   3   2        230.69        247.06        35.43 o                         
   5   3   2         23.59         27.68        13.54 o                         
   6   3   2        702.16        849.98        78.19 o                         
   7   3   2          8.88         15.63        12.14 o                         
   8   3   2         29.09         81.57        41.34 o                         
   9   3   2         12.00        -59.27        69.16 o                         
 -10   4   2          0.46         71.36        75.23 o                         
  -9   4   2         39.11         21.15         6.96 o                         
  -8   4   2         35.40         88.30        39.45 o                         
  -7   4   2          2.14          7.99        20.19 o                         
  -6   4   2        172.27        202.68        30.87 o                         
  -5   4   2        197.52        169.04        24.04 o                         
  -4   4   2        476.30        401.13        39.29 o                         
  -3   4   2        959.34        871.58        43.61 o                         
  -2   4   2       4016.00       3933.37       332.07 o                         
  -1   4   2         79.01         84.81        11.21 o                         
   0   4   2       1410.82       1459.02        45.52 o                         
   1   4   2       2731.95       2807.41       106.60 o                         
   2   4   2        763.08        631.74        34.92 o                         
   3   4   2        215.96        177.10        26.79 o                         
   4   4   2        395.47        347.30        43.41 o                         
   5   4   2         74.33        101.20        48.21 o                         
   6   4   2        166.79        187.47        37.65 o                         
   7   4   2        162.28        197.55        42.68 o                         
   8   4   2         38.89         51.02        33.84 o                         
   9   4   2          5.60        -49.09        74.65 o                         
  -9   5   2         52.93         51.36        53.15 o                         
  -8   5   2        441.17        545.38        94.29 o                         
  -7   5   2         95.82         63.38        36.64 o                         
  -6   5   2       2999.65       2681.53       121.02 o                         
  -5   5   2        620.63        626.80        54.53 o                         
  -4   5   2        686.63        653.14        66.67 o                         
  -3   5   2        149.73        145.16        19.56 o                         
  -2   5   2        413.24        435.09        34.41 o                         
  -1   5   2       2677.67       2670.89       106.68 o                         
   0   5   2        741.90        783.92        37.59 o                         
   1   5   2       3468.08       3275.89       360.59 o                         
   2   5   2        724.78        604.53        44.05 o                         
   3   5   2       1863.66       1752.35        50.91 o                         
   4   5   2          2.59         10.85        32.96 o                         
   5   5   2        165.73        190.40        35.36 o                         
   6   5   2         70.22         78.40        28.42 o                         
   7   5   2        391.00        425.65        70.39 o                         
   9   5   2         49.09          0.93        63.16 o                         
  -9   6   2        115.71         82.86        54.01 o                         
  -8   6   2          1.60        -24.42        32.53 o                         
  -7   6   2        195.27        167.61        44.85 o                         
  -6   6   2       1355.69       1494.17        95.19 o                         
  -5   6   2        655.09        673.47        54.04 o                         
  -4   6   2       1352.62       1459.20        81.26 o                         
  -3   6   2        391.64        424.40        53.50 o                         
  -2   6   2       1684.94       1626.88        88.26 o                         
  -1   6   2       1272.09       1557.21       145.30 o                         
   0   6   2       2526.54       2666.75       114.07 o                         
   1   6   2        422.92        401.47        54.41 o                         
   2   6   2      18226.26      17618.94       461.23 o                         
   3   6   2        525.28        548.04        44.07 o                         
   4   6   2       1789.72       1865.24       205.96 o                         
   5   6   2       1143.39       1096.22        82.31 o                         
   6   6   2        309.07        315.55        48.71 o                         
   7   6   2          5.42         13.68        29.12 o                         
   9   6   2          3.91       -101.85       107.94 o                         
  -9   7   2         48.98          1.93        38.80 o                         
  -8   7   2         86.01         18.11        40.60 o                         
  -7   7   2         80.26         29.84        42.34 o                         
  -6   7   2       1902.79       1925.48       106.05 o                         
  -5   7   2       1148.34       1238.15       107.84 o                         
  -4   7   2         29.39         18.90         6.43 o                         
  -3   7   2       3065.92       3182.60       189.63 o                         
  -2   7   2         16.61        -45.12        45.12 o                         
  -1   7   2       2942.59       3224.22       167.54 o                         
   0   7   2        205.63        134.90        31.38 o                         
   1   7   2         25.15         17.01        12.19 o                         
   2   7   2       2170.20       2272.46       111.25 o                         
   3   7   2         34.26         69.37        22.91 o                         
   4   7   2          4.63          7.56        15.80 o                         
   5   7   2        545.08        533.06       117.53 o                         
   6   7   2         61.75        131.48        63.37 o                         
   7   7   2         72.33         68.30        35.55 o                         
  -9   8   2         35.48          5.92        43.80 o                         
  -8   8   2         28.92        -67.48        67.48 o                         
  -7   8   2        177.36        109.88        48.19 o                         
  -6   8   2         89.29         79.08        25.45 o                         
  -5   8   2        495.34        575.04        68.90 o                         
  -4   8   2        672.55        610.17        72.31 o                         
  -3   8   2       2449.69       2545.29       154.59 o                         
  -2   8   2        306.71        290.25        53.85 o                         
  -1   8   2       1378.57       1258.62       169.15 o                         
   0   8   2        612.15        550.21        74.42 o                         
   1   8   2        660.33        651.29       102.11 o                         
   2   8   2        573.75        648.41        80.27 o                         
   3   8   2        110.03         94.07        22.11 o                         
   4   8   2        342.78        439.54       119.05 o                         
   5   8   2        484.28        482.40       113.66 o                         
   6   8   2         37.85         31.09        33.60 o                         
   7   8   2         11.14         25.04        32.45 o                         
  -8   9   2         32.82        -75.37        75.37 o                         
  -7   9   2        188.59        -38.26        64.76 o                         
  -6   9   2        206.01         94.58        38.90 o                         
  -5   9   2       1080.80        976.36        98.48 o                         
  -4   9   2        503.86        521.64        66.28 o                         
  -3   9   2         17.42         16.03        57.30 o                         
  -2   9   2        421.87        395.61        96.20 o                         
  -1   9   2         44.91        -54.83        81.28 o                         
   0   9   2       2641.29       2737.68       541.10 o                         
   1   9   2         11.25         64.75        30.96 o                         
   2   9   2        525.29        684.71        86.21 o                         
   3   9   2         38.49         21.62        24.16 o                         
   4   9   2        386.97        632.53       136.55 o                         
   5   9   2        338.14        335.60       108.41 o                         
   6   9   2         75.08        120.50        68.08 o                         
   7   9   2        247.17        141.47        67.42 o                         
  -9  10   2         36.00        243.30       117.05 o                         
  -8  10   2         10.15        -44.08        45.66 o                         
  -7  10   2          5.91        -87.95        87.95 o                         
  -6  10   2        373.80        231.30        43.48 o                         
  -5  10   2        215.92        171.29        31.20 o                         
  -4  10   2       1538.20       1564.09       227.97 o                         
  -3  10   2        348.57        313.04        88.11 o                         
  -2  10   2          2.01        -71.53        81.97 o                         
  -1  10   2        764.61        848.35       158.08 o                         
   0  10   2         77.59         65.35        18.69 o                         
   1  10   2       3674.48       4456.11       446.93 o                         
   2  10   2        149.80        169.59        48.32 o                         
   3  10   2       1661.90       1850.16       210.63 o                         
   4  10   2          0.37         41.97        52.74 o                         
   5  10   2        199.02        274.25        99.10 o                         
   6  10   2         53.28         64.14        56.50 o                         
   7  10   2         45.76         57.65        51.05 o                         
  -9  11   2         19.32        125.02        98.39 o                         
  -8  11   2          0.72        -24.34        51.02 o                         
  -7  11   2         48.97        -44.22        65.29 o                         
  -6  11   2         21.22       -122.04       122.04 o                         
  -5  11   2       1068.22       1250.02       231.27 o                         
  -4  11   2        264.03        187.59        62.44 o                         
  -3  11   2         21.87       -126.63       126.63 o                         
  -2  11   2        233.20        266.66        42.99 o                         
  -1  11   2        265.10        396.04       109.31 o                         
   0  11   2         48.29        109.07        40.88 o                         
   1  11   2        232.41        341.11        70.72 o                         
   2  11   2         17.62         43.15        32.05 o                         
   3  11   2        548.52        709.21       146.91 o                         
   4  11   2        154.00        262.12        97.54 o                         
   5  11   2         31.42        113.31        68.21 o                         
   6  11   2         43.94         72.55        56.93 o                         
   7  11   2         29.50         74.45        54.42 o                         
  -9  12   2         13.09        268.82       134.57 o                         
  -8  12   2         36.17         36.73        72.95 o                         
  -7  12   2         15.56         17.71        19.23 o                         
  -6  12   2        123.82        126.48        61.92 o                         
  -5  12   2          4.84        -96.41        96.41 o                         
  -4  12   2        686.89        898.34       196.21 o                         
  -3  12   2         62.13         -8.95        77.24 o                         
  -2  12   2        594.87        741.46       178.38 o                         
  -1  12   2         46.48        102.19        67.58 o                         
   0  12   2        272.51        445.66       142.76 o                         
   1  12   2        100.25        223.19        62.54 o                         
   2  12   2         92.03        135.91        40.48 o                         
   3  12   2          0.75         10.26        34.13 o                         
   4  12   2         94.22        199.72        88.60 o                         
   5  12   2         49.89         77.95        56.53 o                         
   6  12   2         97.54        130.16        75.68 o                         
   7  12   2          0.84         65.50        59.29 o                         
  -8  13   2         60.52        269.22       127.51 o                         
  -7  13   2         33.96        110.56        62.35 o                         
  -6  13   2          0.32         31.65        48.55 o                         
  -5  13   2         82.10        145.08        81.29 o                         
  -4  13   2        171.25        308.11       112.89 o                         
  -3  13   2        364.13        707.11       171.61 o                         
  -2  13   2          0.12         56.26        47.21 o                         
  -1  13   2        340.31        720.62       154.09 o                         
   0  13   2        170.08        410.97       122.42 o                         
   1  13   2        276.37        510.56        83.35 o                         
   2  13   2         52.50        124.37        43.85 o                         
   3  13   2          1.48         13.60        42.19 o                         
   4  13   2         73.43        170.79        81.41 o                         
   5  13   2         18.31         96.59        66.96 o                         
   6  13   2        149.35        162.65        82.08 o                         
   7  13   2          8.68         95.55        68.80 o                         
  -7  14   2         14.92        174.02       121.08 o                         
  -6  14   2          2.91        148.20        67.55 o                         
  -5  14   2        328.77        502.48       152.03 o                         
  -4  14   2         10.02         88.26        89.81 o                         
  -3  14   2        246.16        463.93       140.91 o                         
  -2  14   2         31.48        146.63        91.23 o                         
  -1  14   2         70.13        317.88       115.28 o                         
   0  14   2        381.90        812.20       164.44 o                         
   1  14   2        202.74        358.73        86.56 o                         
   2  14   2         64.19        188.97        55.58 o                         
   3  14   2         22.39         85.72        65.26 o                         
   4  14   2        104.88        238.14        98.36 o                         
   5  14   2         27.26        137.63        83.52 o                         
   6  14   2         19.36        117.10        80.15 o                         
   7  14   2         23.17        180.29       103.36 o                         
  -6  15   2         26.42        168.42        71.32 o                         
  -5  15   2          1.32        311.91       125.70 o                         
  -4  15   2        192.57        598.41       172.69 o                         
  -3  15   2         31.67        261.43       113.03 o                         
  -2  15   2          1.41        260.59       112.85 o                         
  -1  15   2          0.14        292.40       118.53 o                         
   0  15   2         24.97         28.57        47.54 o                         
   1  15   2          0.06         92.20        45.77 o                         
   2  15   2         34.20        153.73        56.04 o                         
   3  15   2          0.04         41.63        51.63 o                         
   4  15   2        201.27        377.21       130.07 o                         
   5  15   2          0.97        208.10        94.87 o                         
   6  15   2         10.17        162.75        93.53 o                         
  -6  16   2          1.11         42.48        43.62 o                         
  -5  16   2         64.12        316.82       237.01 o                         
  -4  16   2        144.67        726.28       189.11 o                         
  -3  16   2         95.22        365.68       134.52 o                         
  -2  16   2         22.82        412.35       142.96 o                         
  -1  16   2        106.57        460.19       131.43 o                         
   0  16   2         32.69         35.52        40.55 o                         
   1  16   2         44.99        172.90        76.12 o                         
   2  16   2          1.15        123.89        53.47 o                         
   3  16   2         56.57        236.83       103.73 o                         
   4  16   2          1.75        218.63       104.22 o                         
   5  16   2          4.35        153.24       101.80 o                         
  -6  17   2          0.59         56.09        51.79 o                         
  -5  17   2         12.89         36.28        48.52 o                         
  -4  17   2         24.83        617.12       175.48 o                         
  -3  17   2         54.32        386.94       140.06 o                         
  -2  17   2         99.09        463.94       136.04 o                         
  -1  17   2         42.02         76.45        64.58 o                         
   0  17   2          7.79         68.53        49.62 o                         
   1  17   2         27.76        193.32        85.07 o                         
   3  17   2          7.27        297.00       125.69 o                         
  -2  18   2        112.74        245.64       110.20 o                         
  -1  18   2         41.56        193.70        96.76 o                         
   0  18   2         17.71        133.40        73.42 o                         
   1  18   2          2.01        201.49        99.31 o                         
   0  19   2          0.18        118.77        78.65 o                         
  -9   0   3          0.16         52.07        61.22 o                         
  -7   0   3          0.96          0.77        22.37 o                         
  -5   0   3         80.27         96.82        45.56 o                         
  -3   0   3       1682.22       1749.24        90.96 o                         
   1   0   3        501.03        458.44        28.71 o                         
   3   0   3        539.15        398.60        40.65 o                         
   5   0   3        768.06        749.06        62.65 o                         
   9   0   3        228.41        171.83        67.59 o                         
 -10   1   3         37.13        106.52        50.62 o                         
  -9   1   3        258.26        305.25        72.71 o                         
  -8   1   3       1687.07       1495.13       250.43 o                         
  -7   1   3         11.75         52.13        34.11 o                         
  -6   1   3       1066.93       1246.27       112.06 o                         
  -5   1   3        348.24        388.45        55.70 o                         
  -4   1   3       2556.71       2571.60       129.06 o                         
  -3   1   3       5776.83       6014.86       533.50 o                         
  -2   1   3       7845.32       7850.73       134.40 o                         
  -1   1   3       1503.48       1473.43        61.29 o                         
   0   1   3      10491.32      10903.37       161.94 o                         
   1   1   3        677.43        752.62        31.14 o                         
   2   1   3       7268.54       6843.22        91.63 o                         
   3   1   3        960.87        762.65        41.26 o                         
   4   1   3        946.17        576.31       123.08 o                         
   5   1   3       1227.87       1008.81       131.27 o                         
   7   1   3         33.92         44.51         4.03 o                         
   8   1   3        284.57        364.84        64.70 o                         
   9   1   3          1.94        -18.31        22.60 o                         
  10   1   3         61.67        137.25        58.46 o                         
 -10   2   3          3.15         65.41        48.94 o                         
  -9   2   3         27.56        106.62        50.27 o                         
  -8   2   3        825.22       1143.30       126.58 o                         
  -7   2   3       1043.67       1176.88        80.31 o                         
  -6   2   3        809.35        953.68        67.62 o                         
  -5   2   3         11.25          2.26         8.40 o                         
  -4   2   3        396.23        463.56        46.67 o                         
  -3   2   3        330.56        304.51        28.23 o                         
  -2   2   3       2677.84       2632.86        77.96 o                         
  -1   2   3       3215.01       3173.98       101.27 o                         
   0   2   3      13531.07      14215.96       210.12 o                         
   1   2   3       2305.44       2441.35        93.12 o                         
   2   2   3        715.18        740.60        42.50 o                         
   3   2   3        973.27        881.61       265.04 o                         
   4   2   3         82.27         93.05        31.31 o                         
   7   2   3        235.15        220.37        62.67 o                         
   8   2   3         77.59         57.22        41.65 o                         
   9   2   3         15.10          1.16        19.20 o                         
 -10   3   3         56.23        167.48       107.13 o                         
  -9   3   3        273.95        393.89       122.43 o                         
  -8   3   3         60.50         74.43        51.56 o                         
  -7   3   3       3563.46       3580.97       135.48 o                         
  -6   3   3        152.65        137.62        29.32 o                         
  -5   3   3        383.00        411.72        46.18 o                         
  -4   3   3        538.64        502.31        48.12 o                         
  -3   3   3       7564.72       8001.16       131.16 o                         
  -2   3   3         67.41         66.58        12.41 o                         
  -1   3   3       2626.06       2518.99        68.70 o                         
   0   3   3       4861.72       5072.02       174.94 o                         
   1   3   3      14471.77      15287.21       266.63 o                         
   2   3   3       1231.57       1211.32        49.48 o                         
   3   3   3       3435.48       2850.53       563.72 o                         
   6   3   3          4.01        -16.18        26.67 o                         
   7   3   3        548.08        666.06       113.21 o                         
   8   3   3         45.30         62.83        37.16 o                         
   9   3   3        180.14        207.84        72.92 o                         
 -10   4   3          0.02          6.31        37.77 o                         
  -9   4   3         34.92        105.55        89.08 o                         
  -8   4   3         16.15         29.04        35.33 o                         
  -7   4   3        803.16        864.95        74.92 o                         
  -6   4   3         42.43         27.30        12.03 o                         
  -5   4   3        468.24        399.76        44.86 o                         
  -4   4   3        128.26         98.10        16.99 o                         
  -3   4   3        673.87        768.00        46.37 o                         
  -2   4   3        193.80        179.89        21.43 o                         
  -1   4   3       1956.51       1944.23        92.34 o                         
   0   4   3        437.06        426.50        24.66 o                         
   1   4   3        713.50        910.96        59.73 o                         
   3   4   3       1673.00       2056.69       170.89 o                         
   4   4   3        926.10       1036.34       134.03 o                         
   5   4   3        227.90        372.04        94.45 o                         
   6   4   3         55.68         69.11        28.40 o                         
   7   4   3         39.23         35.41        27.16 o                         
   9   4   3         16.69        -49.07        72.63 o                         
 -10   5   3         39.55        184.05       108.99 o                         
  -9   5   3        252.07        260.33       107.63 o                         
  -8   5   3        497.24        577.82       139.81 o                         
  -7   5   3        193.45        220.34        37.39 o                         
  -6   5   3         16.70          3.58        14.87 o                         
  -5   5   3       1328.82       1257.70       123.06 o                         
  -4   5   3       2150.11       2082.05       135.54 o                         
  -3   5   3        141.54        123.65        20.24 o                         
  -2   5   3       3708.56       3587.51       186.61 o                         
  -1   5   3       4844.32       5078.67       142.07 o                         
   0   5   3        249.38        209.13        42.84 o                         
   1   5   3       1158.37       1165.66       126.46 o                         
   2   5   3        981.91        908.05       121.34 o                         
   3   5   3        668.01        583.46        45.18 o                         
   4   5   3        965.17       1030.42        72.94 o                         
   5   5   3         19.92         17.43        67.06 o                         
   6   5   3        368.50        619.37       164.84 o                         
  -9   6   3        184.05        304.23       117.59 o                         
  -8   6   3          8.83         11.60        31.02 o                         
  -7   6   3        374.48        536.28       124.92 o                         
  -6   6   3         48.64         44.66        13.09 o                         
  -5   6   3       1842.38       1780.28       168.20 o                         
  -4   6   3          0.59         -5.80        16.84 o                         
  -3   6   3        680.15        697.93        61.63 o                         
  -2   6   3         29.86          9.54        14.51 o                         
  -1   6   3       2273.34       2358.17       104.47 o                         
   0   6   3         58.23         67.92        22.26 o                         
   1   6   3        961.45        749.90        93.70 o                         
   2   6   3        465.22        493.91        61.75 o                         
   3   6   3        613.63        539.03        69.95 o                         
   4   6   3         61.61         81.04        21.43 o                         
   5   6   3          6.55         31.56        30.27 o                         
   6   6   3        508.27        532.20        77.13 o                         
  -9   7   3         65.86          8.83        42.55 o                         
  -8   7   3        210.40        208.99        60.79 o                         
  -7   7   3          0.83         -3.20        37.81 o                         
  -6   7   3       2601.18       2574.85       138.56 o                         
  -5   7   3        135.75         76.03        47.56 o                         
  -4   7   3       1015.65        965.41        80.81 o                         
  -3   7   3        364.75        359.81        60.10 o                         
  -2   7   3       3164.70       3240.05       272.79 o                         
  -1   7   3        186.06        170.02        25.00 o                         
   0   7   3       2397.62       2202.62       228.30 o                         
   1   7   3       2277.86       2199.74       196.53 o                         
   2   7   3       2736.13       2616.83       451.37 o                         
   3   7   3        686.90        487.60        39.06 o                         
   4   7   3       1257.82        997.96       149.08 o                         
   5   7   3        295.99        286.27        81.73 o                         
   6   7   3        495.96        587.91       123.33 o                         
   7   7   3        114.82        157.82        75.20 o                         
  -9   8   3          6.10        -70.11        70.11 o                         
  -8   8   3         71.62         55.57        23.05 o                         
  -7   8   3         87.55         51.46        60.78 o                         
  -6   8   3          7.98          8.45        59.40 o                         
  -5   8   3         54.04         36.30        43.56 o                         
  -4   8   3          8.46          2.05        25.52 o                         
  -3   8   3        101.94         84.18        38.14 o                         
  -2   8   3        656.11        549.91        86.02 o                         
  -1   8   3         75.14         40.09        20.77 o                         
   0   8   3       3399.49       3074.24       159.20 o                         
   1   8   3        739.65        685.40        81.51 o                         
   2   8   3         53.56         62.35        20.49 o                         
   3   8   3        171.48        133.94        26.24 o                         
   4   8   3         23.82         10.70         7.54 o                         
   5   8   3         13.94         13.93        22.71 o                         
   6   8   3        209.24        136.22        59.76 o                         
   7   8   3         67.29        112.48        67.87 o                         
  -9   9   3         55.89         20.80       119.89 o                         
  -8   9   3          1.10        -61.02        61.02 o                         
  -7   9   3        353.90        254.71        76.72 o                         
  -6   9   3         79.99         42.99        28.49 o                         
  -5   9   3         13.47         -4.47        37.37 o                         
  -4   9   3         12.89        -28.43        28.43 o                         
  -3   9   3        282.42        267.30        51.58 o                         
  -2   9   3        138.36         52.40        58.88 o                         
  -1   9   3       1287.91       1107.25        74.09 o                         
   0   9   3        104.31         96.96        16.48 o                         
   1   9   3        639.05        624.80       118.77 o                         
   2   9   3          1.60          9.95        22.59 o                         
   3   9   3        344.38        260.83        56.25 o                         
   4   9   3         33.51         16.23        25.59 o                         
   5   9   3        264.03        257.95        85.09 o                         
   6   9   3         14.49         37.06        38.72 o                         
   7   9   3         66.48         59.81        44.99 o                         
  -9  10   3          2.78       -133.74       133.74 o                         
  -8  10   3          4.03        -82.26        82.26 o                         
  -7  10   3        114.92        -47.24        60.02 o                         
  -6  10   3        289.02        162.52        54.30 o                         
  -5  10   3         14.04        -14.99        24.07 o                         
  -4  10   3       1043.57        953.29       135.46 o                         
  -3  10   3         14.03          7.93        90.32 o                         
  -2  10   3        359.90        287.76       109.66 o                         
  -1  10   3        130.76         91.63        18.68 o                         
   0  10   3         61.42         46.99        29.66 o                         
   1  10   3        675.25        685.47       116.83 o                         
   2  10   3        238.40        271.44        84.37 o                         
   3  10   3         24.44         47.49        27.74 o                         
   4  10   3        143.63        177.12        73.58 o                         
   5  10   3        172.17        207.61        83.69 o                         
   6  10   3          3.02         28.46        36.38 o                         
   7  10   3         57.87         69.37        49.91 o                         
  -9  11   3          3.47        -37.10        42.31 o                         
  -8  11   3          2.09        -94.53        94.53 o                         
  -7  11   3         46.34        -77.36        77.36 o                         
  -6  11   3         14.14        -56.61        56.61 o                         
  -5  11   3       1586.76       1443.26       175.42 o                         
  -4  11   3        103.62         87.54        24.86 o                         
  -3  11   3        336.83        354.16        90.01 o                         
  -2  11   3        435.55        356.65        84.03 o                         
  -1  11   3       1135.17       1041.46       229.65 o                         
   0  11   3        325.05        287.18        86.48 o                         
   1  11   3        137.49        261.81        89.11 o                         
   2  11   3        675.15       1051.78       165.84 o                         
   3  11   3        303.39        392.86        68.20 o                         
   4  11   3        482.27        558.94       132.87 o                         
   5  11   3         31.68         64.47        45.95 o                         
   6  11   3        107.12        136.11        71.01 o                         
   7  11   3         31.90         85.02        65.67 o                         
  -9  12   3          4.75         57.17        57.86 o                         
  -8  12   3          2.81        -54.43        54.43 o                         
  -7  12   3         25.22        -54.73        58.24 o                         
  -6  12   3         17.03        -45.89       107.74 o                         
  -5  12   3         59.47         13.56        91.86 o                         
  -4  12   3        134.52         76.47        88.97 o                         
  -3  12   3         19.91       -115.89       115.89 o                         
  -2  12   3         15.06       -129.61       129.61 o                         
  -1  12   3        624.72        651.44       126.92 o                         
   0  12   3          0.37          4.62        20.71 o                         
   1  12   3        151.43        314.26       106.47 o                         
   2  12   3         38.11        132.90        41.46 o                         
   3  12   3         81.64        169.23        47.55 o                         
   4  12   3         66.42         83.00        63.18 o                         
   5  12   3         43.03         85.95        59.23 o                         
   6  12   3         18.25        122.41        79.85 o                         
  -8  13   3         20.32         43.85        68.81 o                         
  -7  13   3          0.67        -19.04        56.70 o                         
  -6  13   3         98.33         22.73       137.93 o                         
  -5  13   3          0.21        -19.78       181.04 o                         
  -4  13   3        219.88         81.01        83.20 o                         
  -3  13   3          7.24         16.71        88.19 o                         
  -2  13   3          9.89         15.81        72.48 o                         
  -1  13   3        222.35        207.49        48.46 o                         
   0  13   3        187.02        345.98       111.10 o                         
   1  13   3          1.79        212.60        97.85 o                         
   2  13   3        115.29        269.09        63.50 o                         
   3  13   3          0.82         73.99        39.03 o                         
   4  13   3         51.64        144.88        87.42 o                         
   5  13   3         18.29        149.97        86.83 o                         
   6  13   3         18.42        139.86        83.72 o                         
  -7  14   3          0.10         41.68        40.48 o                         
  -6  14   3         39.55         85.81        38.24 o                         
  -5  14   3         24.22          0.46        60.01 o                         
  -4  14   3         34.39         30.71        50.01 o                         
  -3  14   3        374.16        517.83        90.55 o                         
  -2  14   3         25.99         36.56        23.44 o                         
  -1  14   3          8.64        144.84        72.48 o                         
   0  14   3        375.42        873.50       172.18 o                         
   1  14   3         43.71        328.52       115.57 o                         
   2  14   3          8.61         41.82        46.09 o                         
   3  14   3         85.92        264.57       109.36 o                         
   4  14   3         80.22        261.26       111.84 o                         
   5  14   3         26.49        179.42        93.59 o                         
  -7  15   3          1.58         38.77        69.40 o                         
  -6  15   3          2.02         57.55        44.30 o                         
  -5  15   3         43.03        100.56        53.50 o                         
  -4  15   3        439.00        497.45       143.28 o                         
  -3  15   3        100.98        140.18        48.15 o                         
  -2  15   3         12.83        106.18        70.72 o                         
  -1  15   3        147.01        336.67       116.27 o                         
   0  15   3         57.93        323.83       112.65 o                         
   1  15   3         54.73        201.59        76.32 o                         
   2  15   3          1.87         80.83        61.48 o                         
  -6  16   3          3.40         21.27        37.60 o                         
  -5  16   3         35.15        159.61       150.07 o                         
  -4  16   3          0.08        135.96        96.18 o                         
  -3  16   3          6.61        141.74        93.26 o                         
  -2  16   3          5.03        251.05       110.17 o                         
  -1  16   3          2.05        344.35       133.77 o                         
   0  16   3          0.60        231.79        93.90 o                         
   1  16   3         12.76         74.48        56.98 o                         
   2  16   3         33.74        139.06        72.11 o                         
  -6  17   3          1.89         22.94        37.36 o                         
  -4  17   3          1.14        277.92       124.94 o                         
  -3  17   3         86.85        429.42       152.00 o                         
  -2  17   3          3.53        396.78       136.61 o                         
  -1  17   3         10.42        487.06       145.74 o                         
   0  17   3         41.96         95.86        65.08 o                         
   1  17   3         23.46         94.76        61.47 o                         
   2  17   3          6.30        127.29        75.39 o                         
  -2  18   3         51.18        434.32       148.98 o                         
  -1  18   3         73.03        148.36        81.09 o                         
   0  18   3          0.08        140.24        78.59 o                         
   1  18   3         20.46         97.59        66.73 o                         
   0  19   3          2.61        144.07        75.42 o                         
   1  19   3          0.16        111.01        82.64 o                         
 -10   0   4        120.84        289.02       105.32 o                         
  -8   0   4        948.60       1259.97       187.93 o                         
  -6   0   4        390.63        341.85        84.75 o                         
  -4   0   4       1012.41       1240.80       131.86 o                         
   0   0   4        210.98        265.37        29.53 o                         
   2   0   4        328.70        330.28        61.53 o                         
   4   0   4       1066.17       1045.78        70.66 o                         
   8   0   4         18.57        -22.76        50.29 o                         
 -10   1   4          0.23         47.87        45.65 o                         
  -9   1   4        224.77        322.36        74.95 o                         
  -8   1   4        217.74        196.92        52.93 o                         
  -7   1   4         12.30          9.63        16.88 o                         
  -6   1   4        257.18        345.06        62.11 o                         
  -5   1   4       1716.62       1848.06       125.25 o                         
  -4   1   4      13578.38      15496.90       474.49 o                         
  -3   1   4       3547.29       3817.53       133.67 o                         
  -2   1   4       2099.75       2181.42        89.03 o                         
  -1   1   4      11962.76      12870.27       214.13 o                         
   0   1   4       3437.42       3565.64        91.90 o                         
   1   1   4      11169.68      11583.98       145.94 o                         
   2   1   4       2023.32       1881.34        80.44 o                         
   3   1   4       2641.25       2218.69        66.72 o                         
   4   1   4       1596.47       1292.31       210.06 o                         
   5   1   4       1663.38       1374.19       165.74 o                         
   8   1   4         15.19          3.62        36.11 o                         
   9   1   4         92.49        100.55        32.70 o                         
 -10   2   4          7.58        105.43        90.05 o                         
  -9   2   4          1.15         43.88        63.59 o                         
  -8   2   4        221.60        167.32        67.67 o                         
  -7   2   4         34.97          8.48         3.75 o                         
  -6   2   4         98.22        111.55        24.56 o                         
  -5   2   4        202.66        265.17        39.63 o                         
  -4   2   4          6.07          4.22        19.56 o                         
  -3   2   4         61.92         78.73        17.32 o                         
  -2   2   4        886.86        962.01        48.58 o                         
  -1   2   4        731.15        847.42        50.98 o                         
   0   2   4        807.76        826.77        54.47 o                         
   1   2   4       2769.97       2876.26        76.43 o                         
   2   2   4        156.94        157.50        14.32 o                         
   3   2   4         23.73         31.28        18.70 o                         
   4   2   4          9.57        -14.10        15.11 o                         
   7   2   4        434.33        334.18        82.02 o                         
   8   2   4        167.40        125.50        50.34 o                         
   9   2   4         48.82        -33.15        50.78 o                         
 -10   3   4         98.73        148.16        95.50 o                         
  -9   3   4         57.49        123.59        90.49 o                         
  -8   3   4          6.33          5.51        15.02 o                         
  -7   3   4        368.51        336.93        52.04 o                         
  -6   3   4        632.70        644.09        67.19 o                         
  -5   3   4        517.17        516.78        56.84 o                         
  -4   3   4       8470.62       8622.28       699.57 o                         
  -3   3   4       4537.81       4981.76       465.90 o                         
  -2   3   4       8490.44       8608.85       183.93 o                         
  -1   3   4        267.60        276.64        24.99 o                         
   0   3   4      20711.49      20435.90       287.74 o                         
   1   3   4         27.70         34.57        11.73 o                         
   2   3   4       3615.60       3674.77       179.87 o                         
   3   3   4        330.31        356.16        86.36 o                         
   7   3   4         51.97         44.16        30.05 o                         
 -10   4   4          0.05         90.00        93.84 o                         
  -9   4   4        370.51        691.03       169.05 o                         
  -8   4   4          9.16         48.91        58.88 o                         
  -7   4   4        117.88        177.52        36.07 o                         
  -6   4   4          3.59         -3.97         3.97 o                         
  -5   4   4         85.77         90.09        22.72 o                         
  -4   4   4        177.13        238.46        35.16 o                         
  -3   4   4       1099.36       1064.58        86.20 o                         
  -2   4   4        252.78        260.48        26.07 o                         
  -1   4   4       1249.49       1228.11        63.20 o                         
   0   4   4         68.61         62.76        18.17 o                         
   1   4   4          2.02         11.81         9.92 o                         
   2   4   4        160.28        166.04        41.22 o                         
   3   4   4        416.22        517.41        56.29 o                         
   6   4   4        211.01        209.55        55.95 o                         
   7   4   4         33.42         16.51        17.90 o                         
 -10   5   4          0.51         97.75        99.69 o                         
  -9   5   4        240.52        443.49       145.27 o                         
  -8   5   4        147.25        221.14        90.63 o                         
  -7   5   4         84.90         93.74        26.89 o                         
  -6   5   4         32.33         33.35         9.68 o                         
  -5   5   4       3163.24       3255.01       143.32 o                         
  -4   5   4         23.67         11.96         9.82 o                         
  -3   5   4       4575.69       4549.84       270.90 o                         
  -2   5   4       2430.56       2552.82       172.26 o                         
  -1   5   4       1806.71       1761.51        83.87 o                         
   0   5   4       2896.50       2797.47        85.65 o                         
   1   5   4       3515.32       2965.23       441.39 o                         
   2   5   4       2303.72       2180.77       190.44 o                         
   3   5   4       2441.62       2223.01        63.43 o                         
   4   5   4        631.02        619.59        67.56 o                         
   5   5   4       1909.04       1918.19       144.63 o                         
   6   5   4        237.75        201.69        50.04 o                         
  -9   6   4        163.98        227.60       116.71 o                         
  -8   6   4          5.55         13.13        43.95 o                         
  -7   6   4         33.38         24.63        13.35 o                         
  -6   6   4        234.47        194.56        37.19 o                         
  -5   6   4         26.67         35.21         4.77 o                         
  -4   6   4         16.29         22.08        13.90 o                         
  -3   6   4        467.06        464.44        50.00 o                         
  -2   6   4        216.82        224.69        36.24 o                         
  -1   6   4        159.49        163.43        28.41 o                         
   0   6   4        136.78        160.44        33.01 o                         
   1   6   4        633.44        663.63        87.65 o                         
   2   6   4        147.45        186.13        48.50 o                         
   3   6   4         19.49         10.70         5.00 o                         
   4   6   4         24.42         22.74        10.19 o                         
   5   6   4        132.31        122.12        33.15 o                         
  -9   7   4          6.22         44.50        37.98 o                         
  -8   7   4         21.51          4.23        23.68 o                         
  -7   7   4        133.85        121.15        33.53 o                         
  -6   7   4        432.07        307.12        47.63 o                         
  -5   7   4       1169.84       1044.03        88.29 o                         
  -4   7   4        378.19        445.19        56.28 o                         
  -3   7   4       3669.15       3736.68       158.15 o                         
  -2   7   4        409.23        426.94        51.82 o                         
  -1   7   4       4434.62       4515.64       157.81 o                         
   0   7   4       1918.85       2341.50       202.67 o                         
   1   7   4       2661.03       2819.49       237.79 o                         
   2   7   4        270.23        185.04        44.92 o                         
   3   7   4       1204.96       1048.85       142.63 o                         
  -9   8   4          1.15          1.43        27.91 o                         
  -8   8   4          8.08          0.69        39.36 o                         
  -7   8   4          2.01        -41.49        49.56 o                         
  -6   8   4        596.88        589.88        71.14 o                         
  -5   8   4        130.44        144.19        49.98 o                         
  -4   8   4          1.47         -5.68        28.38 o                         
  -3   8   4        135.09        148.48        29.09 o                         
  -2   8   4          3.64          3.93        10.09 o                         
  -1   8   4        116.20         77.51        36.72 o                         
   0   8   4         55.28        -89.84        89.84 o                         
   1   8   4        120.17        119.46        49.38 o                         
   2   8   4        112.38         93.71        32.60 o                         
   3   8   4         10.46         10.37        15.88 o                         
  -9   9   4         20.17        -35.80        97.80 o                         
  -8   9   4         55.12         63.81        36.56 o                         
  -7   9   4         20.46         -1.81        33.57 o                         
  -6   9   4        493.83        405.49        59.48 o                         
  -5   9   4        549.45        555.34        69.06 o                         
  -4   9   4        755.13        763.28        81.40 o                         
  -3   9   4         73.09         55.99        12.26 o                         
  -2   9   4       2461.68       2544.82       305.89 o                         
  -1   9   4        426.57        451.34        52.34 o                         
   0   9   4       1480.08       1482.26       143.09 o                         
   1   9   4        188.27        157.10        43.93 o                         
   2   9   4       1010.72       1273.59       164.47 o                         
   3   9   4         31.76         48.08        42.91 o                         
  -8  10   4          2.65         -6.95         9.85 o                         
  -7  10   4        143.97         90.13        75.51 o                         
  -6  10   4         56.61         28.00        10.11 o                         
  -5  10   4        101.62         53.07        20.80 o                         
  -4  10   4          8.78        -33.80        33.80 o                         
  -3  10   4          3.97        -36.23        36.23 o                         
  -2  10   4         92.40         38.31        50.63 o                         
  -1  10   4         73.58         69.73        23.89 o                         
   0  10   4         47.98         28.30        15.86 o                         
   1  10   4          0.49        -95.01        95.01 o                         
   2  10   4          0.59         61.01        46.35 o                         
   3  10   4          1.88         23.86        30.75 o                         
  -8  11   4         25.17        -64.47        64.47 o                         
  -7  11   4          7.35        -47.71        47.71 o                         
  -6  11   4        122.36         45.89        26.84 o                         
  -5  11   4         18.92        -26.70        36.73 o                         
  -4  11   4        124.26         55.09        35.36 o                         
  -3  11   4        261.47        168.49        28.47 o                         
  -2  11   4        557.24        331.21        77.76 o                         
  -1  11   4         44.24         22.60        18.85 o                         
   0  11   4         97.45        101.23        17.14 o                         
   1  11   4        411.45        470.25       120.36 o                         
   2  11   4        504.16        696.94       133.82 o                         
   3  11   4        192.32        341.62        80.57 o                         
  -8  12   4          3.51        -67.74        74.88 o                         
  -7  12   4         78.13          7.33       105.52 o                         
  -6  12   4         14.89        -39.31        39.31 o                         
  -5  12   4          9.27         -9.38        22.90 o                         
  -4  12   4         10.20         -4.49        20.35 o                         
  -3  12   4         78.73         35.59        25.92 o                         
  -2  12   4         49.77         21.44        53.63 o                         
  -1  12   4         37.09         14.24        66.21 o                         
   0  12   4         17.83        -79.33        89.33 o                         
   1  12   4        277.66        392.00       107.32 o                         
   2  12   4        104.36        254.70        88.43 o                         
   3  12   4         88.33        117.69        56.93 o                         
  -8  13   4         29.03       -115.81       123.73 o                         
  -7  13   4         50.14        -40.99       173.68 o                         
  -6  13   4         34.59        -19.91        96.84 o                         
  -5  13   4         59.64          1.17       104.35 o                         
  -4  13   4        222.48        102.47        46.65 o                         
  -3  13   4        218.77        122.76       110.05 o                         
  -2  13   4          9.23         11.72        25.56 o                         
  -1  13   4        768.85        986.60       182.50 o                         
   0  13   4          0.85         -7.59        41.47 o                         
   1  13   4        167.53        387.64       106.00 o                         
   2  13   4         11.29        138.01        81.45 o                         
   3  13   4        177.07        297.52        80.72 o                         
  -7  14   4          1.77        -20.56        45.50 o                         
  -6  14   4         30.95        -40.42       160.69 o                         
  -5  14   4         11.01         36.09        42.41 o                         
  -4  14   4          0.76         14.05        31.06 o                         
  -3  14   4          8.14        -16.74       122.38 o                         
  -2  14   4          0.15       -128.48       128.48 o                         
  -1  14   4          0.76        -67.62        67.62 o                         
   0  14   4          0.77        100.64        73.42 o                         
   1  14   4          0.13        250.88        96.46 o                         
   2  14   4          2.12         52.07        41.81 o                         
  -7  15   4          7.96         34.63        46.44 o                         
  -6  15   4         18.15         30.85        17.56 o                         
  -5  15   4          2.53         -8.51        62.96 o                         
  -4  15   4          8.98        -17.08        65.42 o                         
  -3  15   4         13.00        -20.55        70.37 o                         
  -2  15   4         57.07         75.49        54.57 o                         
  -1  15   4          4.10         71.96        60.06 o                         
   0  15   4          4.66         94.78        72.24 o                         
   1  15   4         27.53        218.57        98.53 o                         
   2  15   4         52.42        218.81        83.24 o                         
  -6  16   4          1.51          9.69        36.05 o                         
  -5  16   4          6.27         17.22        12.66 o                         
  -4  16   4          4.60         39.86        44.41 o                         
  -3  16   4          0.14         24.99        44.17 o                         
  -2  16   4         58.92        186.46        90.04 o                         
  -1  16   4          5.04        238.18       101.10 o                         
   0  16   4         11.96        306.71       114.23 o                         
   1  16   4          4.30          5.16        27.74 o                         
   2  16   4         70.37        195.84        78.53 o                         
  -4  17   4          3.10        133.67        89.87 o                         
  -3  17   4        113.06        345.12       126.89 o                         
  -2  17   4          3.91        190.83        99.99 o                         
  -1  17   4         17.72        225.76       104.89 o                         
   0  17   4         47.41        348.15       128.70 o                         
   1  17   4          7.37         79.05        55.89 o                         
  -2  18   4         10.79        431.58       148.59 o                         
  -1  18   4         11.07        399.65       139.75 o                         
   0  18   4          0.30         24.24        42.89 o                         
   1  18   4          0.95        113.87        68.94 o                         
   0  19   4          6.21        142.71        83.10 o                         
   1  19   4          4.08        115.43        71.17 o                         
  -9   0   5         73.84        109.12        70.22 o                         
  -7   0   5          1.93         -7.03        23.77 o                         
  -1   0   5       1317.98       1417.26       102.73 o                         
   1   0   5       2334.44       2248.03        84.48 o                         
   3   0   5        633.87        586.32        37.06 o                         
   9   0   5         10.67         13.62        18.39 o                         
 -10   1   5          2.33         68.50        63.54 o                         
  -9   1   5         26.71         77.03        65.97 o                         
  -8   1   5          2.94         -1.58         9.83 o                         
  -7   1   5        299.76        283.45        47.33 o                         
  -6   1   5       1880.32       2003.08       124.87 o                         
  -5   1   5        464.01        426.06        70.36 o                         
  -4   1   5       1404.93       1375.07       120.50 o                         
  -3   1   5       1185.18       1118.50       101.99 o                         
  -2   1   5       6032.21       5355.86       208.62 o                         
  -1   1   5       2233.09       2203.76       153.39 o                         
   0   1   5       4291.58       4175.08       120.72 o                         
   1   1   5        218.92        253.88        23.01 o                         
   2   1   5       3248.87       3457.80        87.98 o                         
   3   1   5       2922.89       2739.03       122.00 o                         
   4   1   5       1726.80       1478.87        63.47 o                         
   8   1   5         12.74         -6.21        41.57 o                         
   9   1   5         10.44        -51.89        66.70 o                         
 -10   2   5          5.23         35.84        69.42 o                         
  -9   2   5          0.21          0.35        35.31 o                         
  -8   2   5         16.94         16.41        12.05 o                         
  -7   2   5         17.52          4.08        12.95 o                         
  -6   2   5         10.17          8.47        22.32 o                         
  -5   2   5          1.51         -0.24        27.72 o                         
  -4   2   5        800.47        785.96        66.92 o                         
  -3   2   5        312.13        281.00        49.06 o                         
  -2   2   5       2163.93       2393.69        98.43 o                         
  -1   2   5        840.82        872.63        63.90 o                         
   0   2   5       1036.32       1168.46        84.75 o                         
   1   2   5          3.05         -0.68         4.20 o                         
   2   2   5        103.06        127.87        15.78 o                         
   3   2   5        337.72        221.45        41.20 o                         
   4   2   5        530.82        308.93        62.68 o                         
   8   2   5         44.78         46.79        17.91 o                         
 -10   3   5          8.07         43.71        68.63 o                         
  -9   3   5         14.41         89.11        64.09 o                         
  -8   3   5         55.58         49.08        29.18 o                         
  -7   3   5        530.42        658.51       106.08 o                         
  -6   3   5         30.42         59.34        25.60 o                         
  -5   3   5       4714.94       4953.72       355.29 o                         
  -4   3   5        208.50        282.33        40.40 o                         
  -3   3   5        238.25        448.19        48.26 o                         
  -2   3   5         40.86         25.18        11.91 o                         
  -1   3   5       1404.24       1261.73        66.11 o                         
   0   3   5        350.00        391.03        52.40 o                         
   1   3   5       4605.68       4690.91       210.84 o                         
   2   3   5          0.80          0.80        15.76 o                         
   3   3   5       4964.77       4798.91       126.43 o                         
   7   3   5        279.82        377.95        81.09 o                         
 -10   4   5         16.78        145.00       105.26 o                         
  -9   4   5         15.03         55.67        63.34 o                         
  -8   4   5         69.77         62.33        33.29 o                         
  -7   4   5         47.30         68.54        24.10 o                         
  -6   4   5          3.94         20.86        17.33 o                         
  -5   4   5         48.51         71.31        24.55 o                         
  -4   4   5          3.72          5.26        13.64 o                         
  -3   4   5          1.32         -1.19        13.92 o                         
  -2   4   5          4.33          8.72         4.73 o                         
  -1   4   5        481.41        474.18        42.03 o                         
   0   4   5        813.40        897.98        93.13 o                         
   1   4   5         73.96        103.87        31.64 o                         
   2   4   5        265.49        241.45        22.52 o                         
   3   4   5        703.98        704.70        42.50 o                         
   6   4   5        140.26         78.37        28.92 o                         
 -10   5   5         77.42        297.88       143.11 o                         
  -9   5   5          9.89         79.79        82.95 o                         
  -8   5   5         47.09        104.03        67.85 o                         
  -7   5   5         42.64         50.87        23.98 o                         
  -6   5   5       1136.59       1158.14       162.66 o                         
  -5   5   5         15.91         22.02        13.02 o                         
  -4   5   5        799.88        767.94        68.38 o                         
  -3   5   5       4618.40       4737.15       337.89 o                         
  -2   5   5       7538.30       7609.17       198.87 o                         
  -1   5   5       3293.83       3027.58       127.73 o                         
   0   5   5       2545.29       2405.80       111.31 o                         
   1   5   5        186.30        184.77        41.92 o                         
   2   5   5       2085.96       2327.68       201.89 o                         
   3   5   5        336.99        333.13        27.00 o                         
   5   5   5        290.24        276.83        50.10 o                         
  -9   6   5         70.67        132.82       103.30 o                         
  -8   6   5          3.19         48.07        59.98 o                         
  -7   6   5         63.72         53.87        21.94 o                         
  -6   6   5          0.67          8.99         8.94 o                         
  -5   6   5          9.64         15.54        10.21 o                         
  -4   6   5         23.42         24.64        11.59 o                         
  -3   6   5        613.60        662.58        64.30 o                         
  -2   6   5         26.87         51.10        18.86 o                         
  -1   6   5       1977.71       2114.12       155.30 o                         
   0   6   5          9.09          7.52         7.57 o                         
   1   6   5        504.88        485.76        68.79 o                         
   2   6   5        287.85         73.24        72.71 o                         
   3   6   5        240.10        246.12        25.81 o                         
   4   6   5          1.30         -5.08         5.08 o                         
  -9   7   5          6.39        118.69        95.19 o                         
  -8   7   5        115.20        210.44        97.74 o                         
  -7   7   5        132.58        117.72        46.53 o                         
  -6   7   5        773.19        779.12        97.37 o                         
  -5   7   5        175.11        194.64        38.34 o                         
  -4   7   5        764.31        796.62        79.94 o                         
  -3   7   5         12.15         32.97        19.82 o                         
  -2   7   5        413.54        592.10        59.96 o                         
  -1   7   5       1040.96        933.13       105.63 o                         
   0   7   5        836.14        827.23       111.18 o                         
   1   7   5         38.59        -39.46        81.30 o                         
   3   7   5        436.45        448.94        49.98 o                         
  -9   8   5         11.17        149.33       108.96 o                         
  -8   8   5         38.03         64.37        59.16 o                         
  -7   8   5         76.42         77.67        31.31 o                         
  -6   8   5          4.48         33.59        21.75 o                         
  -5   8   5        105.27        106.45        31.51 o                         
  -4   8   5        102.43        117.08        34.99 o                         
  -3   8   5         22.61         34.72        22.17 o                         
  -2   8   5        113.33        139.10        32.28 o                         
  -1   8   5         32.32         11.17        24.59 o                         
   0   8   5         87.65         24.98        50.65 o                         
   2   8   5         83.86         77.57        29.78 o                         
   3   8   5         13.33         27.99        27.32 o                         
  -9   9   5         61.51        120.39        59.50 o                         
  -8   9   5          2.16         44.04        63.53 o                         
  -7   9   5        141.17        187.51        87.23 o                         
  -6   9   5        173.00        174.42        44.09 o                         
  -5   9   5        574.10        656.03        78.70 o                         
  -4   9   5         67.80         68.14        24.27 o                         
  -3   9   5       1149.45       1222.56       101.90 o                         
  -2   9   5        520.18        578.69        66.66 o                         
  -1   9   5       2245.96       2154.18       185.78 o                         
   1   9   5       1718.50       1689.74       180.52 o                         
   2   9   5        129.92         47.67        35.02 o                         
   3   9   5       1406.11       1800.26       175.07 o                         
  -9  10   5          1.11        -84.80        84.80 o                         
  -8  10   5         11.09        106.23        59.01 o                         
  -7  10   5          2.96         23.72        34.85 o                         
  -6  10   5         10.12         12.46        12.48 o                         
  -5  10   5          6.89         -4.78        14.99 o                         
  -4  10   5          7.87         -4.44        10.90 o                         
  -3  10   5          7.30         -2.38        43.69 o                         
  -2  10   5        253.90        242.61        38.33 o                         
  -1  10   5        158.57        127.05        70.22 o                         
   0  10   5        626.03        606.15       176.69 o                         
   1  10   5         23.45         -8.41        42.96 o                         
   2  10   5        293.38        436.63       100.75 o                         
   3  10   5         99.95        154.04        66.18 o                         
  -9  11   5         10.97       -123.85       123.85 o                         
  -8  11   5         90.54         52.73         8.91 o                         
  -7  11   5         50.08         41.25        73.30 o                         
  -6  11   5        188.23        120.68        28.25 o                         
  -5  11   5         10.60         -9.35        24.77 o                         
  -4  11   5        101.80         53.74        22.40 o                         
  -3  11   5         68.12         31.35        55.81 o                         
  -2  11   5        364.98        206.52        70.85 o                         
  -1  11   5        113.70        136.03        33.51 o                         
   0  11   5        129.49        103.41        46.11 o                         
   1  11   5        294.42        219.80        49.75 o                         
   2  11   5        183.05        183.65        69.47 o                         
   3  11   5        377.17        531.00       105.51 o                         
  -8  12   5          2.16        -65.76        65.76 o                         
  -7  12   5          0.15        -10.45        27.76 o                         
  -6  12   5         49.39          1.84        25.33 o                         
  -5  12   5        111.89         22.18        38.47 o                         
  -4  12   5          4.06          0.58        20.64 o                         
  -3  12   5        158.15        154.23        71.68 o                         
  -2  12   5          1.00          7.39        23.08 o                         
  -1  12   5          6.42         -2.23        14.03 o                         
   0  12   5        143.49        -15.63        67.03 o                         
   1  12   5          2.48        -66.01        84.09 o                         
   2  12   5          8.37         58.53        59.43 o                         
  -7  13   5         43.14        -31.98       137.64 o                         
  -6  13   5         27.94         10.48        26.81 o                         
  -5  13   5         23.37        -16.91        36.33 o                         
  -4  13   5        294.69        187.88        69.93 o                         
  -3  13   5          0.86         -9.29        17.20 o                         
  -2  13   5        113.69         41.57        20.35 o                         
  -1  13   5          3.47        -92.91        92.91 o                         
   0  13   5        426.73        352.81       109.17 o                         
   1  13   5         10.98         14.04        11.77 o                         
   2  13   5        396.14        695.81       138.79 o                         
  -7  14   5         31.93        -21.52       107.26 o                         
  -6  14   5         17.84         17.87        27.55 o                         
  -5  14   5          0.64        -18.68        87.84 o                         
  -4  14   5         13.18          6.85        14.00 o                         
  -3  14   5         22.55         -6.10        61.93 o                         
  -1  14   5         64.11       -104.68       104.68 o                         
   0  14   5         90.90         71.08        51.97 o                         
   1  14   5         90.32        208.30        82.88 o                         
   2  14   5        115.39        340.08       107.50 o                         
  -7  15   5         41.40         83.71        63.08 o                         
  -6  15   5          5.45         21.01        28.58 o                         
  -5  15   5         24.29         30.39        30.15 o                         
  -4  15   5         23.68         25.06         4.97 o                         
  -3  15   5         49.19       -113.31       113.31 o                         
  -2  15   5          1.92       -128.87       128.87 o                         
  -1  15   5         43.85        -72.96        81.22 o                         
   0  15   5         56.46         64.87        57.01 o                         
   1  15   5        108.04        321.87       115.12 o                         
   2  15   5          1.74         14.95        29.04 o                         
  -6  16   5         16.46         26.85        44.17 o                         
  -5  16   5          1.25        -96.17        96.17 o                         
  -4  16   5         52.08        -66.84        76.31 o                         
  -3  16   5          0.08       -104.84       119.14 o                         
  -2  16   5         10.02        -17.87        28.44 o                         
  -1  16   5         18.81         48.82        51.79 o                         
   0  16   5          4.78        148.79        79.86 o                         
   1  16   5         43.87        230.68       100.25 o                         
  -3  17   5         36.92         74.30        65.24 o                         
  -2  17   5          6.33        187.54        91.18 o                         
  -1  17   5         26.42        264.28       104.80 o                         
   0  17   5         10.34        322.48       117.66 o                         
   1  17   5         82.65        134.18        67.01 o                         
  -2  18   5         15.14        197.92       114.50 o                         
  -1  18   5         17.97        193.59       109.43 o                         
   0  18   5          3.85        242.98       102.84 o                         
   1  18   5         36.73        112.89        65.27 o                         
   0  19   5         12.65         81.42        65.32 o                         
  -8   0   6        102.43         27.38        23.75 o                         
  -2   0   6       3709.48       3719.30       193.04 o                         
   0   0   6       3004.54       3039.38       155.82 o                         
   2   0   6       7832.06       7416.98       217.06 o                         
   4   0   6       2415.79       1779.41       269.66 o                         
  -9   1   6         25.12         43.82        43.18 o                         
  -8   1   6        217.95        253.90        50.26 o                         
  -7   1   6        165.28        201.23        38.34 o                         
  -6   1   6        223.77        209.07        48.94 o                         
  -5   1   6          9.60        -16.41        28.06 o                         
  -4   1   6        363.98        442.35        71.39 o                         
  -3   1   6       2050.63       2139.14       152.31 o                         
  -2   1   6       1850.50       1659.14       120.25 o                         
  -1   1   6        558.04        547.75        49.79 o                         
   0   1   6      11796.35      12102.29       222.01 o                         
   1   1   6       5793.87       6147.23       278.66 o                         
   2   1   6       2845.05       2806.08        85.23 o                         
   3   1   6       2407.68       2518.65        76.38 o                         
   4   1   6        137.48         67.00        18.64 o                         
 -10   2   6         59.81        135.19        91.85 o                         
  -9   2   6          6.59         64.88        60.01 o                         
  -8   2   6          2.79          8.50        13.53 o                         
  -7   2   6          6.52         -8.44        21.70 o                         
  -6   2   6         15.29          9.25        26.54 o                         
  -5   2   6        194.29        172.46        34.08 o                         
  -4   2   6         41.37         34.79        13.04 o                         
  -3   2   6        468.08        485.64        69.06 o                         
  -2   2   6       2469.96       2618.03       158.84 o                         
  -1   2   6       6745.69       6729.37       244.46 o                         
   0   2   6       3677.43       4080.63       136.53 o                         
   1   2   6       2121.06       2126.08        89.61 o                         
   2   2   6          5.03         17.42         9.63 o                         
   3   2   6        943.75        925.95        62.36 o                         
 -10   3   6         40.74        142.55        88.80 o                         
  -9   3   6          7.53         21.72        47.15 o                         
  -8   3   6          6.44         49.26        24.96 o                         
  -7   3   6          2.11          5.52        12.34 o                         
  -6   3   6         11.30         38.75        22.10 o                         
  -5   3   6         24.05         42.54        21.18 o                         
  -4   3   6       1771.73       1628.64       133.99 o                         
  -3   3   6        360.27        555.32        75.34 o                         
  -2   3   6       5521.33       5361.03       220.84 o                         
  -1   3   6       3758.95       3902.88       186.33 o                         
   0   3   6       2089.27       2080.38       138.15 o                         
   1   3   6        849.64        985.16        64.98 o                         
   2   3   6       8936.78       9565.30       202.42 o                         
   3   3   6        113.56         81.36        44.79 o                         
 -10   4   6          0.62        107.10        88.37 o                         
  -9   4   6         22.09         28.34        51.43 o                         
  -8   4   6          1.31          7.10        14.66 o                         
  -7   4   6        362.07        477.41        69.45 o                         
  -6   4   6        225.14        296.49        51.75 o                         
  -5   4   6       2769.80       2963.75       149.62 o                         
  -4   4   6         97.81         90.19        21.65 o                         
  -3   4   6       1978.83       1809.44       134.95 o                         
  -2   4   6        811.90        813.42        89.89 o                         
  -1   4   6       1586.81       1490.39        77.46 o                         
   0   4   6        962.31        918.84        87.28 o                         
   1   4   6       4680.16       4873.58       244.21 o                         
   2   4   6          5.47          2.38        11.79 o                         
   3   4   6       3515.68       3509.30       207.79 o                         
  -9   5   6        135.48        250.30       115.08 o                         
  -8   5   6         67.62         89.55        55.05 o                         
  -7   5   6        790.04        870.34       131.55 o                         
  -6   5   6         20.20         24.94        15.50 o                         
  -5   5   6          8.37         43.98        23.68 o                         
  -4   5   6        125.38        167.47        34.61 o                         
  -3   5   6        337.28        295.44        56.72 o                         
  -2   5   6         42.89         24.71        16.18 o                         
  -1   5   6       1316.55       1300.96        73.65 o                         
   0   5   6       1841.08       1798.72       101.57 o                         
   1   5   6       6463.04       6762.87       314.49 o                         
   2   5   6        456.06        563.32        50.86 o                         
   3   5   6       1166.27       1265.78        71.82 o                         
  -9   6   6         42.30        172.16       111.01 o                         
  -8   6   6          3.69         85.63        86.73 o                         
  -7   6   6          1.57         -2.56        32.56 o                         
  -6   6   6        213.73        196.48        40.74 o                         
  -5   6   6         19.81         33.56        14.38 o                         
  -4   6   6        954.97        957.55        83.19 o                         
  -3   6   6        385.83        394.64        51.83 o                         
  -2   6   6       2828.58       2811.33       176.92 o                         
  -1   6   6        385.16        413.73        52.49 o                         
   0   6   6        837.11        851.56        55.13 o                         
   1   6   6         36.97         31.16        15.64 o                         
   2   6   6       1099.79       1158.48       139.24 o                         
   3   6   6        787.34        855.50        62.77 o                         
  -9   7   6         19.21        222.29       124.27 o                         
  -8   7   6         52.66        172.68       103.39 o                         
  -7   7   6         17.01         10.74        26.35 o                         
  -6   7   6        129.33        141.79        36.43 o                         
  -5   7   6        126.52        138.94        35.46 o                         
  -4   7   6         22.74         21.90        39.38 o                         
  -3   7   6       1413.99       1260.56       201.72 o                         
  -2   7   6        230.90        314.66        70.61 o                         
  -1   7   6       1589.07       1877.20       159.70 o                         
   0   7   6        198.84        194.05        53.53 o                         
   1   7   6       1663.77       1578.17       256.26 o                         
   2   7   6        150.47          4.31        92.94 o                         
   3   7   6       2050.89       2299.83       195.02 o                         
  -9   8   6          1.68        110.43       108.92 o                         
  -8   8   6         46.37        167.59       113.40 o                         
  -7   8   6          2.33         16.92        38.17 o                         
  -6   8   6        263.50        216.03        78.70 o                         
  -5   8   6        118.81        192.79        41.68 o                         
  -4   8   6        514.53        551.03        70.22 o                         
  -3   8   6        134.92        146.46        37.56 o                         
  -2   8   6        163.06        220.71        59.08 o                         
  -1   8   6       1287.26       1311.25       145.57 o                         
   0   8   6       1067.04       1088.67       140.30 o                         
   1   8   6        411.06        382.38        54.80 o                         
   3   8   6        177.14        277.09        62.82 o                         
 -10   9   6         17.25         52.67        56.77 o                         
  -9   9   6          0.04        183.59       134.76 o                         
  -8   9   6        201.90        349.74       134.58 o                         
  -7   9   6          3.62         47.85        31.01 o                         
  -6   9   6        102.99        181.58        47.12 o                         
  -5   9   6         10.08         38.79        30.99 o                         
  -4   9   6        183.75        219.81        50.73 o                         
  -3   9   6        465.51        528.67        68.74 o                         
  -2   9   6        357.72        335.81        51.05 o                         
  -1   9   6        552.30        628.12       102.22 o                         
   0   9   6        623.87        628.53       101.04 o                         
   1   9   6         23.64       -118.97       118.97 o                         
   2   9   6       2261.95       2444.38       219.61 o                         
   3   9   6          9.09         18.21        31.15 o                         
  -9  10   6         36.39         84.00        66.50 o                         
  -8  10   6         31.52        157.55       103.58 o                         
  -7  10   6          8.45         70.44        63.38 o                         
  -6  10   6         78.35         99.93        36.48 o                         
  -5  10   6        331.30        309.80        58.26 o                         
  -4  10   6          3.61         52.90        30.53 o                         
  -3  10   6       1264.10       1348.20       112.10 o                         
  -2  10   6          7.09          8.22        50.22 o                         
  -1  10   6        226.99        176.17        35.31 o                         
   0  10   6         67.35        -87.99        96.27 o                         
   1  10   6        181.35        213.83        68.93 o                         
   2  10   6        304.65        279.14        58.31 o                         
  -9  11   6         67.71         94.44        67.47 o                         
  -8  11   6          0.03         51.90        54.47 o                         
  -7  11   6        118.64        144.28        81.43 o                         
  -6  11   6          0.34         -2.10        10.99 o                         
  -5  11   6         10.19         12.80        12.84 o                         
  -4  11   6         37.59         20.46        20.78 o                         
  -3  11   6          3.56         -6.67        61.68 o                         
  -2  11   6         77.93         43.93        65.53 o                         
  -1  11   6        573.81        432.58        72.48 o                         
   0  11   6        318.27        272.94       137.16 o                         
   1  11   6        297.82        266.32        75.74 o                         
   2  11   6        102.08         88.55        16.63 o                         
  -8  12   6          1.75          1.35        28.88 o                         
  -7  12   6         90.14         60.29        80.53 o                         
  -6  12   6          1.18        -26.87        26.93 o                         
  -5  12   6         42.76         12.91        22.62 o                         
  -4  12   6         36.86        -29.07        29.07 o                         
  -3  12   6         30.29         -2.49        94.43 o                         
  -2  12   6        147.88         49.37        74.36 o                         
  -1  12   6         37.70         78.47        51.27 o                         
   0  12   6        200.01        240.20        75.06 o                         
   1  12   6         47.92        -82.59        88.89 o                         
   2  12   6        262.31        451.16       108.06 o                         
  -7  13   6          4.81        -32.23        34.85 o                         
  -6  13   6          3.61         18.96        39.68 o                         
  -5  13   6         36.78         32.50        36.96 o                         
  -4  13   6         89.71         32.69        51.42 o                         
  -3  13   6         87.00         70.12        55.53 o                         
  -2  13   6         46.16         73.77        51.66 o                         
  -1  13   6         74.02         22.22        24.01 o                         
   1  13   6        215.28        184.51        59.67 o                         
   2  13   6         61.95        107.14        69.24 o                         
  -7  14   6          0.73        -26.63        50.61 o                         
  -6  14   6          6.45        -32.81        34.47 o                         
  -5  14   6         19.85         -4.34        25.68 o                         
  -4  14   6        186.68        141.47        44.57 o                         
  -3  14   6         29.51        -29.11        34.24 o                         
  -2  14   6         52.57        -52.98        63.84 o                         
  -1  14   6         72.16        -87.94        87.94 o                         
   0  14   6         45.27        -95.68        95.68 o                         
   1  14   6         39.70         62.19        51.04 o                         
   2  14   6          4.76        154.82        78.25 o                         
  -7  15   6          2.58         -6.70        39.34 o                         
  -6  15   6         18.15         46.28        32.72 o                         
  -5  15   6          6.27        -44.97        78.01 o                         
  -1  15   6         22.62       -110.46       110.46 o                         
   0  15   6        123.71        140.73        59.32 o                         
   1  15   6          2.85        100.31        63.90 o                         
  -3  16   6         20.77       -133.34       133.34 o                         
  -2  16   6          1.42       -129.57       129.57 o                         
  -1  16   6          0.90        -49.13        52.21 o                         
   0  16   6          3.57        137.75        74.05 o                         
   1  16   6         54.92        298.06       105.23 o                         
  -3  17   6          9.47        -59.30        76.62 o                         
  -2  17   6          0.18         27.78        32.29 o                         
  -1  17   6         38.21        165.19        92.34 o                         
   0  17   6          6.73        177.94       101.12 o                         
   1  17   6         13.00        279.97       115.54 o                         
  -1  18   6          6.80        142.05        92.79 o                         
   0  18   6         13.49        225.95        97.39 o                         
  -9   0   7        177.28         94.35        32.98 o                         
  -7   0   7        904.15        913.31       123.23 o                         
  -3   0   7       1380.67       1455.75       133.92 o                         
  -1   0   7       4967.67       4986.41       217.62 o                         
   1   0   7       1949.30       1629.36       114.71 o                         
   3   0   7       2801.90       2607.57       164.96 o                         
  -9   1   7         98.63         33.35        21.15 o                         
  -8   1   7         25.68          9.74        18.30 o                         
  -7   1   7         12.77        -39.48        39.48 o                         
  -6   1   7         23.65          9.15        23.04 o                         
  -5   1   7         94.08         87.45        20.14 o                         
  -4   1   7       1436.58       1525.99       144.33 o                         
  -3   1   7         20.22          6.00        15.56 o                         
  -2   1   7       1894.37       1841.86        99.08 o                         
  -1   1   7        273.79        360.00        41.26 o                         
   0   1   7      11353.26      11622.83       235.97 o                         
   1   1   7         13.89         16.07         7.48 o                         
   2   1   7       1195.49       1285.99        75.01 o                         
   3   1   7        621.05        601.11        54.54 o                         
  -9   2   7          7.71         14.18        17.69 o                         
  -8   2   7        175.37         99.86        37.86 o                         
  -7   2   7        224.81        216.25        54.40 o                         
  -6   2   7        678.82        630.94        93.82 o                         
  -5   2   7        684.52        658.79        87.94 o                         
  -4   2   7       1993.34       1988.51       148.69 o                         
  -3   2   7        885.46        914.38       102.84 o                         
  -2   2   7       9101.09       9366.97       324.50 o                         
  -1   2   7        372.24        350.38        57.88 o                         
   0   2   7       4130.14       4258.36       149.03 o                         
   1   2   7       2364.74       2434.68       106.61 o                         
   2   2   7       2183.46       2130.41        97.24 o                         
   3   2   7       1344.54       1407.28        85.55 o                         
  -9   3   7        112.85        209.78        90.02 o                         
  -8   3   7        103.19        126.52        38.45 o                         
  -7   3   7         19.43         87.39        34.86 o                         
  -6   3   7         18.30         23.60        23.57 o                         
  -5   3   7        414.93        410.62        75.21 o                         
  -4   3   7         81.12         72.71        33.95 o                         
  -3   3   7       1113.35       1204.15       120.46 o                         
  -2   3   7         11.03         17.85        15.27 o                         
  -1   3   7       5728.85       5597.82       243.48 o                         
   0   3   7       2055.52       2185.29       148.12 o                         
   1   3   7       1671.79       1801.59        94.28 o                         
   2   3   7         14.40         25.38        12.32 o                         
   3   3   7       1274.12       1453.61        81.40 o                         
 -10   4   7         69.19        140.31        89.95 o                         
  -9   4   7          1.01         65.74        74.24 o                         
  -8   4   7        257.50        344.58        61.64 o                         
  -7   4   7        144.66        218.04        52.20 o                         
  -6   4   7        452.58        502.78        70.52 o                         
  -5   4   7          2.85         48.47        29.99 o                         
  -4   4   7        321.58        298.40        54.96 o                         
  -3   4   7        149.13        130.40        36.37 o                         
  -2   4   7       2040.91       2071.52       148.02 o                         
  -1   4   7         98.69         87.94        32.60 o                         
   0   4   7       1651.13       1533.24       129.92 o                         
   1   4   7        930.13       1017.26        74.74 o                         
   2   4   7       1303.11       1383.47        83.51 o                         
   3   4   7       1329.25       1429.29        77.94 o                         
  -9   5   7          2.44         22.04        59.52 o                         
  -8   5   7         50.19         43.93        47.00 o                         
  -7   5   7         10.95         39.52        23.97 o                         
  -6   5   7         14.92         20.96        25.75 o                         
  -5   5   7         90.63        144.86        35.01 o                         
  -4   5   7        481.06        430.89        68.64 o                         
  -3   5   7        671.13        625.34        88.09 o                         
  -2   5   7         20.23         49.61        25.94 o                         
  -1   5   7        950.17        834.56        61.37 o                         
   0   5   7       1822.19       1926.59       157.72 o                         
   1   5   7       3220.47       3384.15       213.70 o                         
   2   5   7         63.15         45.07        25.09 o                         
   3   5   7        437.01        382.00       108.60 o                         
  -9   6   7          1.60         58.10        69.14 o                         
  -8   6   7          5.10         11.65        33.94 o                         
  -7   6   7        247.97        246.27        51.00 o                         
  -6   6   7         47.96         42.77        21.26 o                         
  -5   6   7        239.61        328.38        54.25 o                         
  -4   6   7         15.73         37.31        19.86 o                         
  -3   6   7       3980.65       3938.57       218.58 o                         
  -2   6   7        997.21       1027.85       112.03 o                         
  -1   6   7       5919.93       5416.11       162.47 o                         
   0   6   7         47.64         54.33        16.84 o                         
   1   6   7       2553.45       2645.97       209.77 o                         
   2   6   7        326.90        306.76        54.12 o                         
   3   6   7       1356.92       1463.34        94.05 o                         
  -9   7   7         28.91        130.02        89.69 o                         
  -8   7   7         19.36         41.22        59.95 o                         
  -7   7   7        139.56        187.76        58.28 o                         
  -6   7   7          7.06          9.64        34.84 o                         
  -5   7   7        235.22        234.85        47.09 o                         
  -4   7   7        284.83        247.28        45.79 o                         
  -3   7   7         90.58         56.77        25.37 o                         
  -2   7   7       2239.19       2237.04       180.54 o                         
  -1   7   7        237.71        276.23        70.74 o                         
   0   7   7        543.00        503.54        44.30 o                         
   1   7   7        667.82        667.78        45.38 o                         
   2   7   7       1049.74       1039.24       141.46 o                         
  -9   8   7         24.05        137.51       108.20 o                         
  -8   8   7         34.58        257.25       131.46 o                         
  -7   8   7         49.93         60.56        98.61 o                         
  -6   8   7        211.66        256.01        72.87 o                         
  -5   8   7        536.33        494.79        88.09 o                         
  -4   8   7        181.82        220.35        49.85 o                         
  -3   8   7        194.76        209.10        62.15 o                         
  -2   8   7        306.08        384.53        78.96 o                         
  -1   8   7        102.17         96.32        46.79 o                         
   0   8   7        701.70        683.89       110.66 o                         
   1   8   7        512.74        570.83        99.78 o                         
   2   8   7        810.81        604.23        94.74 o                         
  -9   9   7          7.89        196.87       135.63 o                         
  -8   9   7          0.95        160.53       119.58 o                         
  -7   9   7         66.88        109.43        75.28 o                         
  -6   9   7         84.61        147.07        69.04 o                         
  -5   9   7          7.96         83.24        40.95 o                         
  -4   9   7          0.08         44.99        26.54 o                         
  -3   9   7         24.51         81.11        48.06 o                         
  -2   9   7         23.20         20.32        30.52 o                         
  -1   9   7        197.27        188.12        57.52 o                         
   0   9   7          0.44        -67.14        67.14 o                         
  -8  10   7          4.86         90.02        89.40 o                         
  -7  10   7          0.45         47.63        31.54 o                         
  -6  10   7         55.80         87.06        38.22 o                         
  -5  10   7          1.21         67.97        36.06 o                         
  -4  10   7        446.40        414.26        66.81 o                         
  -3  10   7        514.47        550.59        71.73 o                         
  -2  10   7       1296.07       1296.65       159.13 o                         
  -1  10   7        170.63        127.39        34.98 o                         
   0  10   7       1183.14       1208.14       167.78 o                         
   1  10   7        172.08       -121.43       121.43 o                         
   2  10   7        736.16        811.45       130.65 o                         
  -8  11   7         32.79         21.00        40.20 o                         
  -7  11   7          0.72         11.05        18.93 o                         
  -6  11   7         61.31         53.22        26.42 o                         
  -5  11   7          2.99          9.26        16.69 o                         
  -4  11   7        130.73        124.21        36.56 o                         
  -3  11   7        478.45        475.62        66.49 o                         
  -2  11   7        166.01        120.35        28.02 o                         
  -1  11   7        210.05        149.93        16.45 o                         
   0  11   7        277.77        134.82        61.45 o                         
   1  11   7        331.05        387.87        95.05 o                         
   2  11   7         59.80        -73.70        76.93 o                         
  -8  12   7          0.77         43.69       124.54 o                         
  -7  12   7         37.59        -37.40        62.91 o                         
  -6  12   7         12.32        -13.25        22.27 o                         
  -5  12   7        101.86         33.19         9.38 o                         
  -4  12   7         41.58          1.37        13.67 o                         
  -3  12   7         77.45         44.57        29.34 o                         
  -2  12   7         42.21        -81.56        81.56 o                         
  -1  12   7        235.50        -67.64       100.49 o                         
   0  12   7         44.71          4.92       156.61 o                         
   1  12   7        327.89        353.58        93.00 o                         
   2  12   7          3.46        -81.15        85.24 o                         
  -7  13   7         34.44         18.55        71.87 o                         
  -6  13   7          2.69        -48.85        48.85 o                         
  -5  13   7         20.25        -35.70        35.70 o                         
  -4  13   7         12.09         -4.08        58.67 o                         
  -3  13   7         30.13        -96.25        96.25 o                         
  -1  13   7          0.30         37.72        40.57 o                         
   0  13   7         68.09         49.12        11.12 o                         
   1  13   7          2.12       -102.62       102.62 o                         
  -7  14   7          1.39        -62.47        62.47 o                         
  -6  14   7          5.84         -4.11        33.29 o                         
  -5  14   7         98.42         75.74        52.83 o                         
  -4  14   7        170.63        124.35       160.64 o                         
  -3  14   7        118.83         35.06       142.44 o                         
  -2  14   7         84.02        116.25        58.01 o                         
  -1  14   7        157.43        126.34        49.07 o                         
   0  14   7        204.05         61.89        55.36 o                         
   1  14   7         67.22          2.07        45.73 o                         
  -7  15   7          3.22        -45.93        56.55 o                         
  -6  15   7          1.54        -63.79        63.79 o                         
  -5  15   7          6.06        -80.65        80.65 o                         
  -4  15   7          6.91        -37.88        49.01 o                         
  -3  15   7         44.14         -8.13        39.86 o                         
  -2  15   7          5.37        -94.75        94.75 o                         
  -1  15   7        125.21        -99.42        99.42 o                         
   0  15   7         57.54        -84.40        84.40 o                         
   1  15   7         41.92         85.15        53.27 o                         
  -4  16   7          0.62       -135.91       135.91 o                         
  -3  16   7         11.70        -97.09        97.09 o                         
  -1  16   7          2.52       -120.11       120.11 o                         
   0  16   7         49.93        102.92        68.88 o                         
   1  16   7         14.22        193.42        87.78 o                         
  -3  17   7          3.38       -121.67       121.67 o                         
  -2  17   7          0.11        -96.26        96.26 o                         
  -1  17   7         21.00         34.67        44.17 o                         
   0  17   7          0.07        123.75        76.61 o                         
  -1  18   7         68.00        146.11        95.91 o                         
   0  18   7          3.44        148.71        96.33 o                         
  -8   0   8          6.16        -44.21        44.21 o                         
  -6   0   8        520.87        479.95        82.28 o                         
  -4   0   8       5122.08       5539.76       289.20 o                         
  -2   0   8       3218.18       2969.75       191.60 o                         
   0   0   8       5200.43       5149.82       239.18 o                         
   2   0   8       6934.12       7308.14       278.56 o                         
   4   0   8       1051.02        875.33        99.75 o                         
 -10   1   8          0.71        -24.79        34.99 o                         
  -9   1   8          1.64        -15.45        15.45 o                         
  -8   1   8        136.04         70.18        33.56 o                         
  -7   1   8          1.24        -36.53        41.40 o                         
  -6   1   8        136.52        130.73        41.20 o                         
  -5   1   8          0.79        -35.67        35.67 o                         
  -4   1   8         38.81         10.92        18.68 o                         
  -3   1   8        295.83        246.07        39.14 o                         
  -2   1   8        114.11        122.68        23.32 o                         
  -1   1   8        919.84       1049.24        78.71 o                         
   0   1   8        313.87        384.20        45.78 o                         
   1   1   8          8.11         13.93         6.55 o                         
   2   1   8        208.15        256.71        37.19 o                         
   3   1   8       2750.51       2966.57       132.47 o                         
   4   1   8         90.24        -22.21        85.69 o                         
 -10   2   8          7.50        -67.20        67.20 o                         
  -9   2   8        130.71         99.84        42.91 o                         
  -8   2   8         95.71         60.77        31.82 o                         
  -7   2   8        153.17        231.65        59.78 o                         
  -6   2   8         45.96         15.89        12.37 o                         
  -5   2   8       1090.45       1040.40       122.41 o                         
  -4   2   8       1450.90       1321.82       137.42 o                         
  -3   2   8       3646.19       3377.54       211.12 o                         
  -2   2   8       2032.71       2005.86       155.46 o                         
  -1   2   8       1672.43       1491.94        92.94 o                         
   0   2   8        793.62        738.63        63.04 o                         
   1   2   8       1938.32       1951.66       101.44 o                         
   2   2   8        253.35        249.69        37.79 o                         
   3   2   8       1943.67       2000.31       107.02 o                         
  -9   3   8         42.75         88.84        47.65 o                         
  -8   3   8          1.66         18.53        23.60 o                         
  -7   3   8         25.48         26.39        25.97 o                         
  -6   3   8        128.68        139.17        50.19 o                         
  -5   3   8          9.16         24.88        28.07 o                         
  -4   3   8          9.73         51.23        37.67 o                         
  -3   3   8         34.57         65.90        32.78 o                         
  -2   3   8        622.62        560.22        79.98 o                         
  -1   3   8        762.30        832.95        97.15 o                         
   0   3   8        275.91        269.56        38.61 o                         
   1   3   8        136.60        131.85        25.74 o                         
   2   3   8         22.15         44.99        18.18 o                         
   3   3   8        320.21        379.15        41.83 o                         
  -9   4   8          2.90         -9.34         9.34 o                         
  -8   4   8         31.39         64.09        38.72 o                         
  -7   4   8         19.09         61.34        40.53 o                         
  -6   4   8          4.91         75.81        42.31 o                         
  -5   4   8        903.27        910.85       117.30 o                         
  -4   4   8       1997.23       2067.15       160.09 o                         
  -3   4   8       1938.63       1772.12       149.02 o                         
  -2   4   8       1977.98       1802.91       149.06 o                         
  -1   4   8       2650.06       2480.06       171.66 o                         
   0   4   8        657.22        556.41        79.77 o                         
   1   4   8       4164.20       4315.68       395.75 o                         
   2   4   8       1070.97       1145.31        81.32 o                         
   3   4   8       2219.94       2366.01       112.02 o                         
  -9   5   8         22.73        151.62       105.33 o                         
  -8   5   8          5.75          3.15        59.34 o                         
  -7   5   8          0.25         14.27        14.50 o                         
  -6   5   8         27.65         26.27        22.00 o                         
  -5   5   8        329.90        306.33        64.86 o                         
  -4   5   8        343.37        326.52        65.03 o                         
  -3   5   8         19.16         36.61        22.19 o                         
  -2   5   8         35.76         57.26        24.49 o                         
  -1   5   8         33.87         30.57        20.62 o                         
   0   5   8        490.81        474.55        84.53 o                         
   1   5   8        427.03        419.81        51.28 o                         
   2   5   8       3414.36       3605.69       147.55 o                         
   3   5   8        163.45        133.64        45.29 o                         
  -9   6   8          1.77        148.81        99.91 o                         
  -8   6   8        140.86        177.58        97.54 o                         
  -7   6   8         12.04         29.69        58.61 o                         
  -6   6   8        600.14        651.22        82.67 o                         
  -5   6   8          7.68         -7.44        11.00 o                         
  -4   6   8       2519.98       2386.76       184.01 o                         
  -3   6   8        153.56        152.35        44.36 o                         
  -2   6   8       1496.35       1459.59       140.96 o                         
  -1   6   8        152.13        181.31        48.41 o                         
   0   6   8       1947.95       1809.88       116.15 o                         
   1   6   8         20.74         39.48        32.66 o                         
   2   6   8       1144.81       1274.56        96.20 o                         
   3   6   8        252.42         91.65        85.27 o                         
  -9   7   8          0.04        171.13       116.96 o                         
  -8   7   8          0.49         17.05        36.42 o                         
  -7   7   8         69.44         85.02        61.88 o                         
  -6   7   8        122.17        144.83        60.11 o                         
  -5   7   8         64.17         36.71        23.75 o                         
  -4   7   8         92.63         67.63        30.39 o                         
  -3   7   8        264.46        231.84        57.45 o                         
  -2   7   8        592.01        614.63        89.64 o                         
  -1   7   8          5.79         43.11        35.89 o                         
   0   7   8         38.59         31.06        12.06 o                         
   1   7   8         11.73          7.37        10.42 o                         
   2   7   8        574.03        583.57       105.02 o                         
  -9   8   8         11.53        184.10       116.50 o                         
  -8   8   8          0.53          5.40        43.13 o                         
  -7   8   8         28.78         41.37        87.79 o                         
  -6   8   8          3.07         17.56        53.13 o                         
  -5   8   8        378.48        427.12       136.65 o                         
  -4   8   8         43.27          6.17        16.41 o                         
  -3   8   8       1858.04       2055.99       177.29 o                         
  -2   8   8        576.10        558.08        96.43 o                         
  -1   8   8       1292.55       1333.68       152.61 o                         
   0   8   8       1271.12       1387.76       166.34 o                         
   1   8   8       1905.09       2175.46       224.22 o                         
   2   8   8        361.34        313.77        31.54 o                         
  -8   9   8          3.93        161.73        99.54 o                         
  -7   9   8          0.72         77.52        41.16 o                         
  -6   9   8          5.26         72.28        46.52 o                         
  -5   9   8        131.50        211.36        54.36 o                         
  -4   9   8        206.51        257.82        67.61 o                         
  -3   9   8         60.58         87.36        45.95 o                         
  -2   9   8          3.08         54.79        38.53 o                         
  -1   9   8          1.37         11.40        19.17 o                         
   0   9   8         32.77        -41.73        48.27 o                         
   1   9   8       2894.19       3308.76       303.46 o                         
  -8  10   8         31.47        108.68        96.10 o                         
  -7  10   8         82.40        115.90        43.15 o                         
  -6  10   8          0.30         62.09        34.02 o                         
  -5  10   8        614.85        590.26        89.92 o                         
  -4  10   8        254.00        289.50        78.97 o                         
  -3  10   8        470.10        557.09       100.64 o                         
  -2  10   8         47.60         63.24        32.85 o                         
  -1  10   8        605.92        525.73       103.00 o                         
   0  10   8        213.03        181.97        54.54 o                         
   1  10   8        207.28         51.58        72.86 o                         
   2  10   8        171.47        234.05        67.98 o                         
  -8  11   8          3.42         29.82        49.11 o                         
  -7  11   8          7.44         42.61        30.87 o                         
  -6  11   8         18.31         39.21        28.60 o                         
  -5  11   8          1.25         42.24        29.16 o                         
  -4  11   8          0.68         -3.70         7.17 o                         
  -3  11   8         27.46          7.89        11.75 o                         
  -2  11   8          4.88        -11.57        39.06 o                         
  -1  11   8          0.56        -88.17        88.17 o                         
   0  11   8         80.13        -57.99        86.96 o                         
   1  11   8        271.60        -16.18       123.13 o                         
   2  11   8         66.22         20.58        15.93 o                         
  -8  12   8         18.95        -19.43        48.36 o                         
  -7  12   8          0.08        -14.66        15.07 o                         
  -6  12   8        124.74         61.83        30.05 o                         
  -5  12   8         47.01         39.61        20.95 o                         
  -4  12   8        264.45        244.59        69.13 o                         
  -3  12   8         22.56        -36.58        49.35 o                         
  -2  12   8        442.75        362.15        87.15 o                         
  -1  12   8        159.09        -98.57        98.57 o                         
   0  12   8       1209.70       1159.89       186.35 o                         
   1  12   8         38.93         64.82        37.20 o                         
  -7  13   8          6.29         -9.08        29.44 o                         
  -6  13   8         36.77          0.17        24.38 o                         
  -5  13   8          0.31        -27.94        27.94 o                         
  -4  13   8         31.42        -14.72        52.83 o                         
  -3  13   8         41.96        -86.72        86.72 o                         
  -2  13   8         12.61        -97.82        97.82 o                         
   0  13   8        375.98        427.52       115.86 o                         
   1  13   8         95.98         -1.51        51.97 o                         
  -7  14   8          8.77        -19.22        35.75 o                         
  -6  14   8         20.83        -40.87        77.15 o                         
  -5  14   8         42.08        -79.19        79.19 o                         
  -4  14   8         27.71       -111.92       111.92 o                         
  -3  14   8        142.02        -21.56        83.32 o                         
  -2  14   8         83.94         49.56       149.44 o                         
  -1  14   8         82.98         39.24        31.15 o                         
   0  14   8          3.96        -73.03        73.03 o                         
   1  14   8        134.48         29.02        60.39 o                         
  -7  15   8          0.37         -6.59        19.17 o                         
  -5  15   8          1.13         65.40        56.00 o                         
  -4  15   8         23.51        -18.55       125.30 o                         
  -3  15   8         19.26         68.63        56.31 o                         
  -2  15   8         28.32         13.98        28.02 o                         
  -1  15   8         22.66        -86.13        86.13 o                         
  -3  16   8         50.29        -42.11        52.52 o                         
  -2  16   8         15.70       -110.11       110.11 o                         
  -1  16   8        316.88         99.28        24.05 o                         
   0  16   8          0.83       -110.43       110.43 o                         
  -2  17   8         43.75       -142.99       142.99 o                         
  -1  17   8         38.51       -102.87       102.87 o                         
   0  17   8         17.37         44.08        42.67 o                         
   0  18   8          9.33        166.13        90.29 o                         
  -9   0   9        198.88        139.46        55.98 o                         
  -7   0   9        846.83        873.72       134.19 o                         
  -5   0   9       2587.75       2609.00       215.30 o                         
  -3   0   9        771.11        758.98       102.13 o                         
  -1   0   9       2610.36       2332.58       175.71 o                         
   1   0   9       3640.30       3381.88       198.12 o                         
   3   0   9       1692.81       1768.57       153.35 o                         
 -10   1   9          2.51        -51.20        51.20 o                         
  -9   1   9         45.32          4.88        16.05 o                         
  -8   1   9         31.17          9.69        20.80 o                         
  -7   1   9        208.91        143.52        47.86 o                         
  -6   1   9         50.22         45.36        19.13 o                         
  -5   1   9        445.02        455.45        84.65 o                         
  -4   1   9       1081.51       1022.25        90.52 o                         
  -3   1   9         43.94          9.55        19.14 o                         
  -2   1   9          9.20         11.00        23.61 o                         
  -1   1   9        527.38        580.13        61.48 o                         
   0   1   9         35.88         41.38        17.98 o                         
   1   1   9         97.05        112.35        25.05 o                         
   2   1   9        109.51        148.64        29.13 o                         
   3   1   9       2726.14       2777.65       133.89 o                         
   4   1   9        596.19        415.18        36.25 o                         
 -10   2   9         12.16        -64.21        64.21 o                         
  -9   2   9          4.95         12.86        23.31 o                         
  -8   2   9        117.96        142.94        51.90 o                         
  -7   2   9        312.25        319.53        76.48 o                         
  -6   2   9       1044.44       1107.86       135.07 o                         
  -5   2   9        479.14        478.98        85.77 o                         
  -4   2   9       1010.19       1027.06       126.76 o                         
  -3   2   9        549.91        545.76        88.61 o                         
  -2   2   9       3785.58       3897.47       171.92 o                         
  -1   2   9        719.71        742.80        71.04 o                         
   0   2   9       2544.24       2555.91       128.45 o                         
   1   2   9        543.43        625.67        62.40 o                         
   2   2   9        960.59        987.19        78.26 o                         
   3   2   9        167.78        207.56        37.94 o                         
   4   2   9         16.29       -100.12       100.12 o                         
  -9   3   9         70.52         77.15        44.40 o                         
  -8   3   9         80.86         62.25        39.43 o                         
  -7   3   9         72.41        145.29        54.66 o                         
  -6   3   9         26.18         55.13        33.87 o                         
  -5   3   9        979.55        932.27       125.73 o                         
  -4   3   9        464.33        492.59        88.83 o                         
  -3   3   9        179.12        178.28        53.56 o                         
  -2   3   9        220.86        202.23        51.37 o                         
  -1   3   9        777.34        888.86        77.24 o                         
   0   3   9         21.08          1.22        11.27 o                         
   1   3   9         76.74         98.08        24.99 o                         
   2   3   9        188.74        188.44        35.43 o                         
   3   3   9        565.36        536.24        56.88 o                         
  -9   4   9          0.84        -10.85        18.56 o                         
  -8   4   9        273.12        229.35        66.97 o                         
  -7   4   9        326.54        391.15        88.25 o                         
  -6   4   9       1265.25       1224.97       151.57 o                         
  -5   4   9        235.28        231.45        63.96 o                         
  -4   4   9       1294.28       1096.61       126.89 o                         
  -3   4   9         21.59         18.35        20.10 o                         
  -2   4   9       1136.39       1023.86       115.26 o                         
  -1   4   9        305.46        279.26        58.26 o                         
   0   4   9       2023.78       1991.55       126.72 o                         
   1   4   9       1906.07       1917.48       114.10 o                         
   2   4   9       1079.49       1103.36        85.68 o                         
   3   4   9        680.57        805.38       127.49 o                         
  -9   5   9         11.13         34.52        28.19 o                         
  -8   5   9        154.92         80.19        38.61 o                         
  -7   5   9        229.68        190.44        55.86 o                         
  -6   5   9          6.89         16.13        21.74 o                         
  -5   5   9          8.99         15.54        22.73 o                         
  -4   5   9          1.34          9.77         8.57 o                         
  -3   5   9        344.86        351.42        69.24 o                         
  -2   5   9         11.63         23.56        19.03 o                         
  -1   5   9         44.27         37.76        14.78 o                         
   0   5   9         89.13        158.52        53.90 o                         
   1   5   9         50.93         56.45        16.45 o                         
   2   5   9       2059.34       2082.90       120.04 o                         
   3   5   9          1.89       -104.19       104.19 o                         
  -8   6   9          1.38         -2.89        13.21 o                         
  -7   6   9         93.97         99.32        41.57 o                         
  -6   6   9         32.81         26.85        26.76 o                         
  -5   6   9        779.56        775.07       112.28 o                         
  -4   6   9         36.46         58.10        30.76 o                         
  -3   6   9        768.54        648.03        96.19 o                         
  -2   6   9         55.66         20.16        11.82 o                         
  -1   6   9       3029.94       2467.33       182.94 o                         
   0   6   9         12.15         48.38        40.95 o                         
   1   6   9       1008.99       1037.88        89.26 o                         
   2   6   9         20.68          7.32        34.11 o                         
   3   6   9        273.46        128.81        74.67 o                         
  -8   7   9          4.59          1.30        11.58 o                         
  -7   7   9         12.58        -18.20        19.43 o                         
  -6   7   9        132.00        112.27        46.01 o                         
  -5   7   9         36.39         17.93        17.16 o                         
  -4   7   9        115.73        123.60        43.45 o                         
  -3   7   9          2.89          7.18         4.49 o                         
  -2   7   9        434.76        391.32        68.68 o                         
  -1   7   9         35.46         65.22        44.84 o                         
   0   7   9          2.39         25.61        36.63 o                         
   1   7   9        460.42        456.56        99.52 o                         
   2   7   9        181.59        182.48        44.05 o                         
   3   7   9        121.35       -147.25       147.25 o                         
  -8   8   9         42.44         29.12        18.80 o                         
  -7   8   9        187.45        110.20        45.17 o                         
  -6   8   9        743.75        662.73       108.81 o                         
  -5   8   9        272.00        248.43        67.01 o                         
  -4   8   9        257.52        233.89        58.15 o                         
  -3   8   9        372.85        428.21        80.47 o                         
  -2   8   9        625.20        674.74       113.60 o                         
  -1   8   9        303.03        315.14        81.38 o                         
   0   8   9       1631.60       1631.42       181.24 o                         
   1   8   9         28.29         -2.23        28.76 o                         
   2   8   9       1519.30       1575.75       204.28 o                         
  -8   9   9          1.59          9.17       120.04 o                         
  -7   9   9          6.44        -15.71        19.65 o                         
  -6   9   9         61.51         -7.38        17.00 o                         
  -5   9   9         87.81        158.42        50.39 o                         
  -4   9   9         10.66        105.51        53.47 o                         
  -3   9   9          3.69         53.86        45.61 o                         
  -2   9   9         37.77         97.97        48.35 o                         
  -1   9   9          0.53         26.08        28.38 o                         
   0   9   9          8.16        -26.45        43.26 o                         
   1   9   9       1102.52       1279.26       184.45 o                         
   2   9   9        152.79         -6.47       105.36 o                         
  -8  10   9         16.97         89.64        86.99 o                         
  -7  10   9          9.45        101.89        64.39 o                         
  -6  10   9         34.41        104.29        55.46 o                         
  -5  10   9          0.68         37.59        35.05 o                         
  -4  10   9        283.80        384.87        91.57 o                         
  -3  10   9          1.01         30.29        37.45 o                         
  -2  10   9        245.29        223.46        70.51 o                         
  -1  10   9        267.96        268.87        77.57 o                         
   0  10   9        630.08        688.04       127.51 o                         
   1  10   9         17.36       -115.58       115.58 o                         
  -8  11   9          7.96         55.02        63.92 o                         
  -7  11   9        180.24        179.97        55.56 o                         
  -6  11   9          1.17         80.18        51.12 o                         
  -5  11   9          0.40         40.63        41.60 o                         
  -4  11   9         87.91         86.87        42.64 o                         
  -3  11   9        116.23         82.11        51.23 o                         
  -2  11   9         36.38         51.02        29.68 o                         
  -1  11   9         19.97        -58.53        58.53 o                         
   0  11   9        111.00         18.33        61.36 o                         
   1  11   9         66.76       -106.76       115.91 o                         
  -8  12   9         20.71         15.39        23.94 o                         
  -7  12   9         39.18         44.64        37.65 o                         
  -6  12   9          1.56         29.51        32.99 o                         
  -5  12   9        325.74        372.92        92.52 o                         
  -4  12   9          0.05          4.15        14.77 o                         
  -3  12   9        171.09        115.31        47.52 o                         
  -2  12   9          1.66        -43.44        54.86 o                         
  -1  12   9        850.63        860.77       154.98 o                         
   0  12   9        100.12       -103.39       107.14 o                         
   1  12   9        475.42        564.12       121.19 o                         
  -7  13   9          0.37        -63.20        63.94 o                         
  -6  13   9         10.45        -26.77        36.79 o                         
  -5  13   9         17.93         -2.31        33.47 o                         
  -4  13   9         14.15        -27.82        44.25 o                         
  -3  13   9         35.79        -35.82        57.59 o                         
  -2  13   9          5.74       -101.71       101.71 o                         
  -1  13   9         14.43       -113.90       113.90 o                         
   0  13   9        361.76        287.74       251.70 o                         
   1  13   9         28.41        -12.71        33.07 o                         
  -7  14   9          2.73        -55.28        55.28 o                         
  -6  14   9         23.81        -85.19        85.19 o                         
  -5  14   9          8.21        -80.84        80.84 o                         
  -4  14   9          4.99        -84.93        84.93 o                         
  -3  14   9        119.51       -100.11       100.11 o                         
  -1  14   9          3.72         42.60        45.85 o                         
   0  14   9         35.80         -0.59        30.50 o                         
  -6  15   9          2.84       -115.41       115.41 o                         
  -4  15   9          7.28          5.64       192.43 o                         
  -3  15   9         13.56         42.76        47.08 o                         
  -2  15   9          7.88         39.13        37.33 o                         
  -1  15   9         27.97        -10.02        34.59 o                         
   0  15   9         38.60        -87.65        87.65 o                         
  -3  16   9          8.08        -35.45        39.53 o                         
  -2  16   9         68.61        -65.14        65.14 o                         
  -1  16   9        116.72        -62.72        71.86 o                         
   0  16   9        155.06          9.63        65.50 o                         
  -1  17   9         95.27        -90.40        90.40 o                         
 -10   0  10          5.90          9.15         4.21 o                         
  -8   0  10        695.85        730.26       138.02 o                         
  -6   0  10       1006.82       1083.71       153.06 o                         
  -4   0  10       5653.92       5962.57       330.22 o                         
  -2   0  10       4227.37       3980.29       252.46 o                         
   0   0  10       3372.02       3235.69       208.53 o                         
   2   0  10       1934.11       1817.23       156.12 o                         
 -10   1  10          2.84        -16.03        19.15 o                         
  -9   1  10         39.33        -17.12        31.63 o                         
  -8   1  10        200.00        148.12        36.31 o                         
  -7   1  10         33.79        -11.10        20.23 o                         
  -6   1  10        125.10         81.36         9.96 o                         
  -5   1  10       1363.36       1327.44       111.30 o                         
  -4   1  10         54.99         32.95        19.20 o                         
  -3   1  10        586.66        621.75        73.86 o                         
  -2   1  10        540.81        529.51        64.46 o                         
  -1   1  10        863.00        838.03        78.21 o                         
   0   1  10         32.99         60.84        24.98 o                         
   1   1  10        849.01        829.06        74.61 o                         
   2   1  10         82.13         99.04        25.99 o                         
   3   1  10       1858.31       1820.73       114.00 o                         
 -10   2  10         28.44        -65.79        65.79 o                         
  -9   2  10         60.58         45.81        33.14 o                         
  -8   2  10          2.97         15.97        25.32 o                         
  -7   2  10          3.98         -7.31        12.41 o                         
  -6   2  10          8.89         11.01        23.43 o                         
  -5   2  10        203.28        201.95        68.10 o                         
  -4   2  10         25.14         46.38        31.31 o                         
  -3   2  10       1979.46       2004.61       134.27 o                         
  -2   2  10       1350.93       1347.13       103.29 o                         
  -1   2  10        988.75        954.51        83.43 o                         
   0   2  10        537.76        481.58        61.66 o                         
   1   2  10       1073.58       1055.13        84.51 o                         
   2   2  10        248.53        282.72        45.22 o                         
   3   2  10        468.15        569.46        66.61 o                         
 -10   3  10         48.28        -80.47        80.47 o                         
  -9   3  10         48.49         38.72        38.41 o                         
  -8   3  10        141.17        105.09        54.12 o                         
  -7   3  10          6.69         56.65        42.66 o                         
  -6   3  10        189.38        197.53        67.21 o                         
  -5   3  10        416.95        415.50        93.14 o                         
  -4   3  10       1119.62       1174.37       144.86 o                         
  -3   3  10         74.56         66.40        37.95 o                         
  -2   3  10        385.11        414.98        56.90 o                         
  -1   3  10        103.21         94.02        21.37 o                         
   0   3  10        641.53        610.78        66.02 o                         
   1   3  10          4.81         10.38        18.10 o                         
   2   3  10        289.96        309.67        48.96 o                         
   3   3  10        587.65        581.65       104.95 o                         
   4   3  10        908.35        645.20        89.80 o                         
  -9   4  10         74.46         57.46        33.03 o                         
  -8   4  10         58.18         64.85        40.84 o                         
  -7   4  10        668.28        647.73       115.97 o                         
  -6   4  10         74.76        161.22        59.95 o                         
  -5   4  10       1215.08       1189.09       146.26 o                         
  -4   4  10        217.53        236.34        61.58 o                         
  -3   4  10       3188.63       2894.36       217.78 o                         
  -2   4  10       1010.98        974.31       124.13 o                         
  -1   4  10       2080.18       1917.20       139.62 o                         
   0   4  10        350.82        352.50        51.78 o                         
   1   4  10       1629.63       1669.07       113.54 o                         
   2   4  10         54.86        100.12        30.24 o                         
   3   4  10        629.19        649.79       113.20 o                         
  -9   5  10          6.49         36.22        28.04 o                         
  -8   5  10          3.46         -4.94        11.55 o                         
  -7   5  10         49.47         38.49        25.37 o                         
  -6   5  10        632.07        598.91       105.65 o                         
  -5   5  10        164.24        148.09        50.63 o                         
  -4   5  10        370.22        315.30        71.43 o                         
  -3   5  10         43.66         78.01        39.38 o                         
  -2   5  10        537.82        512.54        86.88 o                         
  -1   5  10        456.42        437.87        80.95 o                         
   0   5  10         53.41         52.90        18.13 o                         
   1   5  10        328.64        388.78        55.68 o                         
   2   5  10       1495.05       1584.22       111.37 o                         
   3   5  10        379.53        341.41        69.58 o                         
  -9   6  10          8.41         10.76        14.69 o                         
  -8   6  10         14.77         16.06        19.61 o                         
  -7   6  10          6.20         -3.45         6.25 o                         
  -6   6  10         51.73         26.22        26.60 o                         
  -5   6  10         14.80         33.44        28.86 o                         
  -4   6  10        346.99        324.01        74.99 o                         
  -3   6  10        331.45        356.02        75.70 o                         
  -2   6  10       1501.45       1332.61       150.83 o                         
  -1   6  10        273.96        231.06        55.30 o                         
   0   6  10        789.69        770.49       121.63 o                         
   1   6  10          2.25          9.63        28.26 o                         
   2   6  10        797.16        964.47        89.24 o                         
   3   6  10         34.58        -83.50       111.08 o                         
  -8   7  10          0.01          0.37         1.02 o                         
  -7   7  10        125.19        106.37        45.48 o                         
  -6   7  10        837.00        780.47       116.87 o                         
  -5   7  10         32.86         34.23        23.98 o                         
  -4   7  10         26.61         10.91        13.18 o                         
  -3   7  10        442.20        495.22        92.24 o                         
  -2   7  10          7.29         -2.82        16.82 o                         
  -1   7  10        116.73        213.46        67.95 o                         
   0   7  10        268.13        280.95        78.36 o                         
   1   7  10         78.22         78.49        21.21 o                         
   2   7  10        439.06        378.87        83.22 o                         
   3   7  10         70.34       -135.65       135.65 o                         
  -8   8  10         14.02          2.07        14.40 o                         
  -7   8  10        167.29        168.54        59.30 o                         
  -6   8  10        455.44        377.19        86.50 o                         
  -5   8  10         87.39         72.58        29.68 o                         
  -4   8  10        126.75         71.77        29.77 o                         
  -3   8  10        299.78        216.33        61.96 o                         
  -2   8  10       1072.72       1260.58       155.50 o                         
  -1   8  10        493.87        566.78       107.86 o                         
   0   8  10        403.48        368.16        88.29 o                         
   1   8  10        139.98        109.28        30.14 o                         
   2   8  10        223.31        147.62        33.04 o                         
  -8   9  10         12.44        -14.90        27.06 o                         
  -7   9  10        255.53        171.26        59.87 o                         
  -6   9  10         10.20         -8.86        26.92 o                         
  -5   9  10         87.78         39.75        18.11 o                         
  -4   9  10        214.78        327.77        87.82 o                         
  -3   9  10        165.34        209.04        70.29 o                         
  -2   9  10         49.15        110.82        59.59 o                         
  -1   9  10          1.07         44.41        37.19 o                         
   0   9  10        156.14        188.99        57.94 o                         
   1   9  10        192.66        147.29        27.27 o                         
   2   9  10        206.52        103.31        79.35 o                         
  -8  10  10          0.18         77.45        53.71 o                         
  -7  10  10          1.92        106.91        59.72 o                         
  -6  10  10          0.85         52.34        47.56 o                         
  -5  10  10         11.10         44.61        44.82 o                         
  -4  10  10         50.21         76.13        53.61 o                         
  -3  10  10        148.36        204.76        68.70 o                         
  -2  10  10        773.74        791.38       129.54 o                         
  -1  10  10        396.60        430.82        98.64 o                         
   0  10  10          1.28        -50.12        54.55 o                         
   1  10  10        251.74        162.31        47.60 o                         
  -7  11  10        229.52        289.36        90.55 o                         
  -6  11  10          5.93         52.28        44.21 o                         
  -5  11  10         55.90        109.33        55.20 o                         
  -4  11  10          1.40         39.04        33.09 o                         
  -3  11  10         12.12         52.09        39.41 o                         
  -2  11  10        113.95        155.32        55.25 o                         
  -1  11  10        100.20        -29.24        54.38 o                         
   0  11  10          1.35       -118.37       118.37 o                         
   1  11  10         65.15       -116.67       121.76 o                         
  -7  12  10          0.21         64.64        46.74 o                         
  -6  12  10        112.73        140.87        63.22 o                         
  -5  12  10         76.81         51.96        39.96 o                         
  -4  12  10         20.52         31.90        28.41 o                         
  -3  12  10         14.33          8.19        19.16 o                         
  -2  12  10         84.10         31.82        23.66 o                         
  -1  12  10        243.54        215.61        55.89 o                         
  -7  13  10          7.20         19.08        28.79 o                         
  -6  13  10         11.01         18.83        20.18 o                         
  -5  13  10          7.91         23.84        21.33 o                         
  -4  13  10         18.56         -0.63        24.40 o                         
  -3  13  10         67.71         -4.12        47.05 o                         
  -2  13  10          3.70        -91.53        91.53 o                         
  -1  13  10          2.73        -99.99        99.99 o                         
   0  13  10        200.13       -108.21       133.83 o                         
  -6  14  10          0.11        -50.71        50.98 o                         
  -5  14  10         12.23        -15.21        46.15 o                         
  -4  14  10          1.46        -83.05        83.05 o                         
  -3  14  10         89.25        -62.01        76.11 o                         
  -1  14  10        317.47        146.28        31.63 o                         
   0  14  10         65.09        132.82        65.60 o                         
  -6  15  10          3.24        -87.49        87.49 o                         
  -5  15  10          0.09        -99.29        99.29 o                         
  -4  15  10          1.66       -112.69       112.69 o                         
  -2  15  10         21.92         85.96        57.65 o                         
  -1  15  10          1.22         13.77        36.52 o                         
   0  15  10         11.14        -67.78        67.78 o                         
  -2  16  10          2.66          1.33         9.40 o                         
  -1  16  10          0.56        -90.51        90.51 o                         
  -1  17  10         49.24       -132.71       132.71 o                         
  -9   0  11         10.02         32.92        29.98 o                         
  -7   0  11          0.99        -16.94        30.80 o                         
  -5   0  11         66.24         67.25        24.16 o                         
  -3   0  11        101.63         71.30        27.68 o                         
  -1   0  11        298.25        343.01        81.39 o                         
   1   0  11       1485.09       1621.77       162.16 o                         
   3   0  11        432.24        622.99       104.81 o                         
 -10   1  11          7.97         18.52        25.38 o                         
  -9   1  11         35.47         10.78        41.08 o                         
  -8   1  11         16.12        -23.91        23.91 o                         
  -7   1  11         34.00         20.38        29.06 o                         
  -6   1  11        627.71        624.43        79.94 o                         
  -5   1  11          4.45          6.84        22.63 o                         
  -4   1  11        195.85        213.16        46.95 o                         
  -3   1  11        277.88        291.98        51.42 o                         
  -2   1  11        638.14        621.96        73.68 o                         
  -1   1  11       1026.25        955.33        89.02 o                         
   0   1  11        858.56        876.34        81.76 o                         
   1   1  11        704.92        714.10        71.89 o                         
   2   1  11        796.39        868.25        81.50 o                         
   3   1  11        491.31        486.24        91.92 o                         
 -10   2  11          2.19         14.47        88.63 o                         
  -9   2  11          0.21         -7.18        43.19 o                         
  -8   2  11          0.61         -3.55        55.88 o                         
  -7   2  11         42.65         56.96        34.86 o                         
  -6   2  11        380.24        411.19        65.52 o                         
  -5   2  11       1859.73       1864.70       147.99 o                         
  -4   2  11       5874.19       6007.66       430.96 o                         
  -3   2  11        441.98        406.85        62.30 o                         
  -2   2  11        649.33        589.39        68.72 o                         
  -1   2  11        193.55        191.33        38.07 o                         
   0   2  11       1008.75        951.38        89.41 o                         
   1   2  11        253.42        256.94        44.15 o                         
   2   2  11         71.01         90.61        35.01 o                         
   3   2  11        236.45        232.44        68.99 o                         
 -10   3  11          7.61        -70.98        70.98 o                         
  -9   3  11         15.46         42.62        40.85 o                         
  -8   3  11         20.75         51.60        48.25 o                         
  -7   3  11        248.74        324.44        87.24 o                         
  -6   3  11        186.93        203.71        71.53 o                         
  -5   3  11         16.90         95.87        62.14 o                         
  -4   3  11         72.74         88.76        38.18 o                         
  -3   3  11        962.75        933.13        91.86 o                         
  -2   3  11         42.68         14.94        20.26 o                         
  -1   3  11       1150.47       1173.95       103.37 o                         
   0   3  11         45.59         45.60        18.45 o                         
   1   3  11       1406.78       1297.92       225.18 o                         
   2   3  11         11.00         14.49        16.06 o                         
   3   3  11        347.08        346.83        88.14 o                         
  -9   4  11         25.63         27.40        29.92 o                         
  -8   4  11          4.13         19.29        19.66 o                         
  -7   4  11          0.40         -5.06         9.29 o                         
  -6   4  11          1.27        -23.31        30.20 o                         
  -5   4  11        751.40        745.10       118.56 o                         
  -4   4  11         70.06         69.12        35.08 o                         
  -3   4  11        991.54        957.30       127.66 o                         
  -2   4  11        237.65        203.17        37.59 o                         
  -1   4  11        107.42         89.18        17.59 o                         
   0   4  11        815.88        739.11        78.56 o                         
   1   4  11        300.85        348.90        57.45 o                         
   2   4  11        663.68        740.84        76.88 o                         
   3   4  11         94.89         38.22        35.65 o                         
  -9   5  11         45.09         63.12        42.02 o                         
  -8   5  11         50.68         48.84        36.14 o                         
  -7   5  11         12.66          3.89        23.72 o                         
  -6   5  11        606.61        611.87       111.16 o                         
  -5   5  11        653.32        614.59       110.68 o                         
  -4   5  11          7.47          2.28         4.59 o                         
  -3   5  11         10.91         16.67        27.34 o                         
  -2   5  11        133.45        122.60        44.07 o                         
  -1   5  11        100.91         87.93        20.74 o                         
   0   5  11        818.55        889.04       109.26 o                         
   1   5  11        420.07        478.97        68.25 o                         
   2   5  11        805.98        824.93       139.24 o                         
   3   5  11        262.30        255.96        50.24 o                         
  -9   6  11          1.17         10.09        15.71 o                         
  -8   6  11         10.23          2.35        15.36 o                         
  -7   6  11         50.89         48.87        27.08 o                         
  -6   6  11        273.04        260.51        73.31 o                         
  -5   6  11        805.15        812.42       125.45 o                         
  -4   6  11         11.93         20.85        18.24 o                         
  -3   6  11       3247.05       3014.91       232.82 o                         
  -2   6  11         19.32         29.63        20.62 o                         
  -1   6  11        320.09        212.37        58.99 o                         
   0   6  11         11.80          7.62        53.64 o                         
   1   6  11        118.62        172.90        40.19 o                         
   2   6  11        209.36        177.87        53.82 o                         
   3   6  11        111.01        -40.62       103.87 o                         
  -9   7  11          3.60          6.17         5.73 o                         
  -8   7  11         34.04         63.99        42.70 o                         
  -7   7  11         32.61         24.17        21.74 o                         
  -6   7  11        104.15        132.22        51.48 o                         
  -5   7  11        154.49        135.35        54.54 o                         
  -4   7  11        150.41        146.34        50.84 o                         
  -3   7  11          1.80          6.22        17.23 o                         
  -2   7  11        504.08        437.29        85.04 o                         
  -1   7  11        590.27        606.76       115.35 o                         
   0   7  11        549.37        573.38       113.55 o                         
   1   7  11        330.38        380.31        62.96 o                         
   2   7  11         88.03         67.00        15.77 o                         
   3   7  11        131.41        -83.17       111.07 o                         
  -8   8  11         13.63         26.93        24.18 o                         
  -7   8  11          0.08        -21.14        22.46 o                         
  -6   8  11        138.94        183.28        60.43 o                         
  -5   8  11         22.15          8.49        17.46 o                         
  -4   8  11         71.62         54.37        23.97 o                         
  -3   8  11         57.25         41.61        16.98 o                         
  -2   8  11        571.62        636.96       119.58 o                         
  -1   8  11        315.17        341.47        92.40 o                         
   0   8  11         86.95         66.57        44.80 o                         
   1   8  11        190.02        178.27        38.96 o                         
   2   8  11        218.50         39.84        76.28 o                         
   3   8  11        204.22        -50.58       128.59 o                         
  -8   9  11          5.28         -1.97        13.29 o                         
  -7   9  11        267.49        235.31        67.16 o                         
  -6   9  11          9.25         13.55         4.51 o                         
  -5   9  11        100.21         92.81        33.85 o                         
  -4   9  11         42.37        102.00        56.18 o                         
  -3   9  11        177.31        306.28        85.44 o                         
  -2   9  11         18.50        149.24        68.70 o                         
  -1   9  11          6.40         65.77        45.24 o                         
   0   9  11         50.54         85.29        48.74 o                         
   1   9  11        704.97        655.40       132.04 o                         
   2   9  11        124.84        -69.62       103.81 o                         
  -8  10  11         29.70         96.90        60.83 o                         
  -7  10  11         41.37        129.33        66.92 o                         
  -6  10  11        106.44        204.02        80.70 o                         
  -5  10  11         33.30        121.26        70.40 o                         
  -4  10  11        168.20        211.51        75.33 o                         
  -3  10  11         23.85         66.77        50.34 o                         
  -2  10  11        972.31        930.90       149.20 o                         
  -1  10  11          1.59         16.03        33.83 o                         
   0  10  11          3.77        -40.48        55.28 o                         
   1  10  11          0.13       -121.42       121.42 o                         
   2  10  11         95.80       -154.03       154.03 o                         
  -8  11  11         16.90         96.58        63.76 o                         
  -7  11  11         93.14        157.41        72.85 o                         
  -6  11  11         25.94        127.62        66.67 o                         
  -5  11  11          5.82         51.69        48.40 o                         
  -4  11  11         34.05         71.20        55.37 o                         
  -3  11  11         42.85         84.53        47.85 o                         
  -2  11  11         89.60        115.30        58.44 o                         
  -1  11  11         75.93         51.89        30.60 o                         
   0  11  11        537.10        537.10       123.25 o                         
  -7  12  11         46.97         98.51        55.34 o                         
  -6  12  11         19.84         54.57        45.82 o                         
  -5  12  11          5.72         33.70        36.72 o                         
  -4  12  11         12.83         37.78        34.70 o                         
  -3  12  11         12.86         -7.63         7.63 o                         
  -2  12  11         14.73         11.90        12.87 o                         
  -1  12  11         89.52          1.46        42.16 o                         
   0  12  11         48.89       -133.17       133.17 o                         
  -7  13  11          8.42         10.70        26.32 o                         
  -6  13  11         11.80         38.64        34.30 o                         
  -5  13  11          3.05         23.54        27.02 o                         
  -4  13  11        104.01        102.93        48.89 o                         
  -3  13  11          0.70        -64.88        64.88 o                         
  -2  13  11          1.50        -79.59        79.94 o                         
  -1  13  11          2.65       -108.44       108.44 o                         
   0  13  11         29.51       -142.89       142.89 o                         
  -6  14  11          3.98        -49.85        49.85 o                         
  -5  14  11         14.29        -22.04        37.03 o                         
  -4  14  11         25.86        -42.02        52.41 o                         
  -2  14  11         10.69       -120.38       120.38 o                         
  -1  14  11        123.48         -9.73        82.12 o                         
  -1  15  11         38.00         99.16        64.83 o                         
  -1  16  11          9.39        -55.17        55.99 o                         
 -10   0  12          0.01        -10.05        16.41 o                         
  -8   0  12          9.25         40.00        27.03 o                         
  -6   0  12        348.46        324.63        83.73 o                         
  -4   0  12       3128.56       3266.45       253.98 o                         
  -2   0  12          1.74         43.85        46.97 o                         
   0   0  12        680.96        678.56       108.72 o                         
   2   0  12         73.28        103.46        41.43 o                         
 -10   1  12          2.63         12.95        38.85 o                         
  -9   1  12          3.39        -18.56        40.13 o                         
  -8   1  12         57.43         29.94        22.83 o                         
  -7   1  12         47.37         24.41        42.78 o                         
  -6   1  12         31.62         36.14        21.59 o                         
  -5   1  12         11.37          6.79        23.75 o                         
  -4   1  12       2219.16       2465.38       162.77 o                         
  -3   1  12        328.17        305.42        55.29 o                         
  -2   1  12       1219.16       1229.27       111.77 o                         
  -1   1  12        929.36        915.77        91.90 o                         
   0   1  12        209.27        195.27        42.47 o                         
   1   1  12        972.24       1033.59        92.11 o                         
   2   1  12        214.24        248.31        49.06 o                         
 -10   2  12          0.81         19.97        58.77 o                         
  -9   2  12          0.52         13.65        43.94 o                         
  -8   2  12         11.03          2.23        27.60 o                         
  -7   2  12          0.16         -6.03        38.52 o                         
  -6   2  12         40.32         33.97        49.70 o                         
  -5   2  12        462.31        518.50        76.97 o                         
  -4   2  12        492.25        550.00        74.71 o                         
  -3   2  12          3.71          5.55        26.22 o                         
  -2   2  12         71.26         74.22        25.81 o                         
  -1   2  12        303.23        264.68        53.50 o                         
   0   2  12        142.24        141.76        39.29 o                         
   1   2  12         11.65         10.09        13.33 o                         
   2   2  12        141.72        160.64        38.21 o                         
   3   2  12        444.60        515.10       109.76 o                         
 -10   3  12         13.07         74.79        44.21 o                         
  -9   3  12          3.61          3.60        88.53 o                         
  -8   3  12        132.37        107.76        66.83 o                         
  -7   3  12          9.78          4.96        45.88 o                         
  -6   3  12         41.38         96.72        54.52 o                         
  -5   3  12        364.71        434.76        67.57 o                         
  -4   3  12         36.68         -2.40        21.84 o                         
  -3   3  12        394.56        383.81        59.86 o                         
  -2   3  12       2314.52       2298.03       219.42 o                         
  -1   3  12        111.15        118.14        32.33 o                         
   0   3  12       1322.53       1394.09       113.68 o                         
   1   3  12          1.43         14.35        12.81 o                         
   2   3  12        578.65        659.98        77.52 o                         
   3   3  12         16.68        -16.80        33.95 o                         
  -9   4  12          6.47          5.74         7.68 o                         
  -8   4  12          1.45          8.67        16.95 o                         
  -7   4  12         62.87         83.73        43.32 o                         
  -6   4  12         35.68         69.06        40.94 o                         
  -5   4  12        188.20        183.27        62.63 o                         
  -4   4  12         27.71         12.62         0.43 o                         
  -3   4  12       1122.70       1110.61       108.13 o                         
  -2   4  12         53.13         73.85        25.42 o                         
  -1   4  12         51.97         43.52        14.85 o                         
   0   4  12        398.81        438.02        61.80 o                         
   1   4  12        123.17        198.29        47.35 o                         
   2   4  12          5.62         18.93        31.90 o                         
   3   4  12         27.80          4.94        42.65 o                         
  -9   5  12          7.16         23.39        33.32 o                         
  -8   5  12          5.90          7.75        22.35 o                         
  -7   5  12         68.47         83.56        44.36 o                         
  -6   5  12          9.11          4.46         5.89 o                         
  -5   5  12        483.90        411.92        91.01 o                         
  -4   5  12        122.32         89.51        41.84 o                         
  -3   5  12       1656.98       1566.46       178.22 o                         
  -2   5  12        117.41         98.54        26.72 o                         
  -1   5  12        886.22        931.30        98.97 o                         
   0   5  12        181.81        215.52        47.30 o                         
   1   5  12        631.92        774.45        87.95 o                         
   2   5  12        210.87        251.00        76.54 o                         
   3   5  12       1034.09       1112.36       177.03 o                         
  -9   6  12         18.58         24.39        28.32 o                         
  -8   6  12          0.24         17.04        23.08 o                         
  -7   6  12         78.51         69.87        42.45 o                         
  -6   6  12        268.73        238.98        73.37 o                         
  -5   6  12         91.68        108.84        53.78 o                         
  -4   6  12          9.05         16.03        15.70 o                         
  -3   6  12        644.22        590.27       106.65 o                         
  -2   6  12        170.54        137.16        51.65 o                         
  -1   6  12          1.49         -4.01        17.06 o                         
   0   6  12         41.59         30.58        36.77 o                         
   1   6  12        483.26        579.97        76.78 o                         
   2   6  12        109.39        121.77        55.47 o                         
   3   6  12         36.90       -110.55       110.55 o                         
  -9   7  12         63.31         80.81        44.21 o                         
  -8   7  12         62.07         75.38        44.15 o                         
  -7   7  12         23.90         41.62        27.91 o                         
  -6   7  12         38.51         25.30        22.02 o                         
  -5   7  12         15.72         27.25        22.70 o                         
  -4   7  12         55.03         72.56        42.16 o                         
  -3   7  12        364.53        342.81        81.76 o                         
  -2   7  12          2.50          5.12        11.61 o                         
  -1   7  12       1297.63       1446.10       180.46 o                         
   0   7  12          4.41          2.23        10.98 o                         
   1   7  12        404.83        444.00        68.32 o                         
   2   7  12          2.26        -79.12        79.12 o                         
   3   7  12        136.11        -39.55       108.99 o                         
  -9   8  12         18.29         48.64        36.12 o                         
  -8   8  12         30.70         34.35        30.35 o                         
  -7   8  12         24.86         51.90        32.89 o                         
  -6   8  12        187.43        173.33        62.49 o                         
  -5   8  12          2.48          3.00         9.40 o                         
  -4   8  12          0.05         -7.63        21.29 o                         
  -3   8  12         30.54         -7.92        30.00 o                         
  -2   8  12        453.52        536.37       115.93 o                         
  -1   8  12        101.51        177.25        77.72 o                         
   0   8  12         10.38          2.47        35.15 o                         
   1   8  12         63.47         58.68        20.75 o                         
   2   8  12         54.03        -57.24        82.89 o                         
   3   8  12          0.78       -161.21       161.21 o                         
  -8   9  12         10.88        -20.80        28.54 o                         
  -7   9  12         59.93         60.83        29.35 o                         
  -6   9  12        230.46        190.23        64.28 o                         
  -5   9  12         48.29         -2.46        18.19 o                         
  -4   9  12        320.48        381.77        92.24 o                         
  -3   9  12         90.54        148.07        69.06 o                         
  -2   9  12        387.02        590.98       117.77 o                         
  -1   9  12        227.39        257.10        85.56 o                         
   0   9  12        541.42        656.32       134.13 o                         
   1   9  12          8.69        -67.25        69.85 o                         
   2   9  12        464.75        326.37        52.71 o                         
  -8  10  12         39.89        151.90        70.72 o                         
  -7  10  12         29.79        126.25        69.26 o                         
  -6  10  12         79.16        213.08        82.79 o                         
  -5  10  12          4.54         51.70        58.08 o                         
  -4  10  12         31.61        180.20        74.81 o                         
  -3  10  12         63.67        127.81        63.42 o                         
  -2  10  12         91.89        135.30        63.21 o                         
  -1  10  12         21.59         13.68        37.43 o                         
   0  10  12         39.63        -36.29        59.75 o                         
   1  10  12        100.38        -17.03        70.26 o                         
   2  10  12         96.38        -80.42       111.90 o                         
  -8  11  12          5.96        106.21        65.18 o                         
  -7  11  12         17.00         91.38        60.08 o                         
  -6  11  12          0.69        124.37        65.90 o                         
  -5  11  12         45.01        154.55        68.95 o                         
  -4  11  12         50.49        174.28        78.47 o                         
  -3  11  12         52.82        117.64        66.99 o                         
  -2  11  12         84.45        125.57        61.21 o                         
  -1  11  12         50.82         21.92        18.62 o                         
   0  11  12        279.47        191.24        53.93 o                         
  -7  12  12         32.54         93.75        60.22 o                         
  -6  12  12          0.70         65.83        50.42 o                         
  -5  12  12          7.31         20.61        38.73 o                         
  -4  12  12          3.92         46.30        42.15 o                         
  -3  12  12         10.50         25.64        13.49 o                         
  -2  12  12          0.26        -11.03        32.54 o                         
  -1  12  12        214.32        112.16        31.23 o                         
  -5  13  12         88.94        102.47        57.09 o                         
  -4  13  12         54.04         54.59        39.88 o                         
  -3  13  12         42.35         35.27        24.14 o                         
  -2  13  12         32.62        -66.61        66.61 o                         
  -1  13  12         62.68        -60.35        87.34 o                         
   0  13  12        198.36         37.82        92.32 o                         
  -1  15  12          4.60        103.10        69.05 o                         
  -9   0  13          0.89          0.69        14.88 o                         
  -7   0  13         29.28         -4.67        17.48 o                         
  -5   0  13        488.36        589.32       117.51 o                         
  -3   0  13         17.46         51.02        38.06 o                         
  -1   0  13        422.86        375.05        86.68 o                         
   1   0  13         23.67         19.58        26.87 o                         
  -9   1  13         67.91        126.83        44.37 o                         
  -8   1  13         78.45         52.40        21.37 o                         
  -7   1  13          3.51         -5.62        28.43 o                         
  -6   1  13        604.60        686.70        97.08 o                         
  -5   1  13        101.52         92.43        33.30 o                         
  -4   1  13        805.63        902.25       116.04 o                         
  -3   1  13        327.72        351.80        62.86 o                         
  -2   1  13        448.54        461.51        69.71 o                         
  -1   1  13        326.99        335.01        58.61 o                         
   0   1  13        606.34        657.57        78.39 o                         
   1   1  13        370.13        345.84        56.49 o                         
   2   1  13        952.21       1063.46       101.39 o                         
  -9   2  13          4.80         13.83        58.65 o                         
  -8   2  13         61.42         32.70        68.00 o                         
  -7   2  13          0.42         -6.56        78.16 o                         
  -6   2  13          5.05          9.23        28.53 o                         
  -5   2  13        115.13        115.67        47.85 o                         
  -4   2  13         68.39         99.75        45.63 o                         
  -3   2  13          0.11          1.63         9.75 o                         
  -2   2  13          1.57         -3.72        10.42 o                         
  -1   2  13        449.53        425.41        66.21 o                         
   0   2  13        709.75        667.48        79.85 o                         
   1   2  13          7.90          1.78        19.48 o                         
   2   2  13         18.18         88.68        62.36 o                         
  -9   3  13         65.71         54.09        91.04 o                         
  -8   3  13          4.30         18.85        37.04 o                         
  -7   3  13         94.95         72.59        74.49 o                         
  -6   3  13        130.03        130.25        72.43 o                         
  -5   3  13       1074.50       1114.67       117.28 o                         
  -4   3  13         60.94         79.89        24.59 o                         
  -3   3  13        506.09        536.75        96.57 o                         
  -2   3  13         35.32         34.37        16.06 o                         
  -1   3  13        674.50        757.95        88.58 o                         
   0   3  13         14.26         23.65        18.92 o                         
   1   3  13       1059.98       1097.94       103.78 o                         
   2   3  13          2.58         50.29        52.07 o                         
  -9   4  13          0.69         13.64        19.81 o                         
  -8   4  13         14.62         -1.36        57.76 o                         
  -7   4  13        121.70        107.32        53.54 o                         
  -6   4  13        159.48        191.52        64.01 o                         
  -5   4  13        298.75        283.83        54.23 o                         
  -4   4  13         54.53         49.20        16.61 o                         
  -3   4  13        140.88        105.75        25.66 o                         
  -2   4  13        228.21        190.36        41.95 o                         
  -1   4  13         63.06         36.16         6.41 o                         
   0   4  13        119.34         67.74        44.11 o                         
   1   4  13          8.40         30.25        48.92 o                         
   2   4  13         26.03         94.51        57.30 o                         
   3   4  13          0.90        -69.88        69.88 o                         
  -9   5  13          4.25         23.22        32.76 o                         
  -8   5  13         11.48         35.73        29.78 o                         
  -7   5  13        148.99        130.21        57.13 o                         
  -6   5  13          5.98         27.65        24.54 o                         
  -5   5  13        134.00        107.42        51.66 o                         
  -4   5  13        203.36        192.22        67.22 o                         
  -3   5  13        114.24        120.04        32.34 o                         
  -2   5  13        483.05        478.93        70.67 o                         
  -1   5  13        135.91        123.67        30.19 o                         
   0   5  13        490.49        566.72        80.10 o                         
   1   5  13        206.97        285.37        59.72 o                         
   2   5  13        595.07        671.62       133.92 o                         
   3   5  13        129.07          6.91        77.36 o                         
  -9   6  13          5.37          9.72        23.05 o                         
  -8   6  13         12.67         26.42        28.50 o                         
  -7   6  13         36.94         36.16        14.50 o                         
  -6   6  13         42.70         38.94        26.80 o                         
  -5   6  13          4.20         55.37        41.43 o                         
  -4   6  13          8.88         10.68        24.30 o                         
  -3   6  13         90.70        103.92        44.30 o                         
  -2   6  13        227.98        164.08        34.57 o                         
  -1   6  13        157.48        126.47        37.32 o                         
   0   6  13          7.21         23.15        33.23 o                         
   1   6  13        199.45        300.71        92.79 o                         
   2   6  13         23.01        -19.41        34.35 o                         
   3   6  13          3.77       -118.95       118.95 o                         
  -9   7  13          5.81         -3.57        13.60 o                         
  -8   7  13         25.64         39.42        33.83 o                         
  -7   7  13          5.37         20.67        27.48 o                         
  -6   7  13        239.49        282.54        83.21 o                         
  -5   7  13         40.66         19.75        18.96 o                         
  -4   7  13        293.38        315.11        81.76 o                         
  -3   7  13        118.81        132.48        52.76 o                         
  -2   7  13        404.74        351.74        84.14 o                         
  -1   7  13         32.45         63.76        83.26 o                         
   0   7  13        392.23        493.66        79.66 o                         
   1   7  13        162.32        173.49        67.56 o                         
   2   7  13        403.82        355.57        93.56 o                         
   3   7  13        194.82         59.67        81.70 o                         
  -8   8  13         29.87         -2.86         9.44 o                         
  -7   8  13         69.88         67.32        38.94 o                         
  -6   8  13         19.78         29.04        28.94 o                         
  -5   8  13          3.52         -4.11        17.60 o                         
  -4   8  13         11.68          4.37        30.24 o                         
  -3   8  13         13.46         -5.93        10.56 o                         
  -2   8  13        132.26        196.32        75.74 o                         
  -1   8  13         22.79         67.11        54.55 o                         
   0   8  13          4.00         10.61        50.36 o                         
   1   8  13         47.74         25.92         7.31 o                         
   2   8  13          6.92       -103.13       103.13 o                         
   3   8  13          0.29       -142.30       142.30 o                         
  -8   9  13         18.80          5.94         7.17 o                         
  -7   9  13          4.81          8.14         9.66 o                         
  -6   9  13          0.08          1.13        17.37 o                         
  -5   9  13        166.02        159.26        55.71 o                         
  -4   9  13          0.77         79.47        42.82 o                         
  -3   9  13         27.79        134.41        71.21 o                         
  -2   9  13          2.46         57.31        56.92 o                         
  -1   9  13        328.88        342.77        94.45 o                         
   0   9  13          7.45          6.15        55.21 o                         
   1   9  13        345.03        306.61        91.41 o                         
   2   9  13          1.13       -145.55       145.55 o                         
  -7  10  13          3.92        109.10        55.17 o                         
  -6  10  13         13.87        184.69        77.32 o                         
  -5  10  13          0.12         89.99        61.06 o                         
  -4  10  13          6.72        182.87        80.31 o                         
  -3  10  13         72.52        126.25        66.20 o                         
  -2  10  13        230.14        320.33        94.09 o                         
  -1  10  13         71.02         93.02        60.11 o                         
   0  10  13          3.26        -10.35        37.36 o                         
   1  10  13         63.32        -49.30        88.91 o                         
   2  10  13         62.82       -136.91       136.91 o                         
  -6  11  13          2.89         63.57        54.78 o                         
  -5  11  13         20.05         97.07        66.12 o                         
  -4  11  13         74.56        170.49        76.58 o                         
  -3  11  13        124.83        199.35        78.99 o                         
  -2  11  13        109.84        176.52        68.94 o                         
  -1  11  13         97.83        119.31        58.12 o                         
   0  11  13         64.78         36.95        34.04 o                         
   1  11  13         33.87       -131.30       131.30 o                         
   2  11  13        126.67       -136.77       136.77 o                         
  -5  12  13          0.70         49.79        53.14 o                         
  -4  12  13          6.32         29.39        44.04 o                         
  -3  12  13          0.53         46.43        39.87 o                         
  -2  12  13          4.96         28.29        36.17 o                         
  -1  12  13         66.63         28.00        36.86 o                         
   0  12  13          3.31       -110.11       110.11 o                         
  -8   0  14         74.26         66.39        45.18 o                         
  -6   0  14         50.64         64.57        40.24 o                         
  -4   0  14         27.07         49.01        42.47 o                         
  -2   0  14        752.98        855.85       145.23 o                         
   0   0  14          7.38         33.97        33.48 o                         
  -9   1  14          0.50         33.75        35.64 o                         
  -8   1  14          4.43         33.15        35.92 o                         
  -7   1  14        138.90        218.66        56.70 o                         
  -6   1  14         25.14         19.71        30.13 o                         
  -5   1  14         43.43         89.20        31.76 o                         
  -4   1  14        200.76        301.80        64.11 o                         
  -3   1  14        222.77        280.52        61.58 o                         
  -2   1  14        380.83        359.48        67.58 o                         
  -1   1  14        799.09        823.42        93.85 o                         
   0   1  14         34.46         43.65        26.92 o                         
   1   1  14       1262.26       1204.88       111.37 o                         
   2   1  14         55.18        144.36        71.93 o                         
  -9   2  14        152.34        204.75        89.13 o                         
  -8   2  14         77.53        112.11        39.95 o                         
  -7   2  14         14.98         11.36        36.00 o                         
  -6   2  14         82.16         54.27        59.74 o                         
  -5   2  14         50.11         27.67        41.14 o                         
  -4   2  14         80.72         84.90        33.23 o                         
  -3   2  14        233.36        227.72        51.71 o                         
  -2   2  14         33.50         54.69        28.24 o                         
  -1   2  14       1237.94       1313.81       123.58 o                         
   0   2  14        441.12        441.38        68.42 o                         
   1   2  14        211.48        234.52        48.49 o                         
   2   2  14        130.38        199.44        74.50 o                         
  -9   3  14          5.36         25.71        36.61 o                         
  -8   3  14         27.57         45.47        61.00 o                         
  -7   3  14         20.38         29.39        51.74 o                         
  -6   3  14         41.23         30.98        28.33 o                         
  -5   3  14         12.27          2.70        27.02 o                         
  -4   3  14        297.37        340.22        64.53 o                         
  -3   3  14         81.65         55.87        19.50 o                         
  -2   3  14        925.42        918.64       101.91 o                         
  -1   3  14          0.17         23.75        18.63 o                         
   0   3  14       1211.32       1216.94       116.42 o                         
   1   3  14         59.37        100.16        52.30 o                         
   2   3  14        664.27        900.29       150.61 o                         
  -8   4  14          0.73         -7.53        56.67 o                         
  -7   4  14          1.77         -7.06        62.59 o                         
  -6   4  14        102.92         94.74        33.88 o                         
  -5   4  14         18.61         -9.56        45.92 o                         
  -4   4  14          1.62         11.42        42.79 o                         
  -3   4  14        200.46        233.23        53.45 o                         
  -2   4  14         39.53         37.66        18.20 o                         
  -1   4  14        168.34        204.09        50.80 o                         
   0   4  14         63.80         47.22        43.81 o                         
   1   4  14          7.42         99.37        65.72 o                         
   2   4  14        314.87        332.17        99.27 o                         
  -8   5  14          1.08         30.55        32.11 o                         
  -7   5  14         84.16        105.16        53.14 o                         
  -6   5  14        156.59        131.61        32.16 o                         
  -5   5  14         20.66          7.50        33.68 o                         
  -4   5  14          1.57         -2.70        30.17 o                         
  -3   5  14        287.25        285.24        54.24 o                         
  -2   5  14         87.21         70.49        29.12 o                         
  -1   5  14        276.50        263.16        53.41 o                         
   0   5  14        322.44        406.38        73.29 o                         
   1   5  14        381.43        441.71       111.54 o                         
   2   5  14        392.25        380.53       103.80 o                         
  -8   6  14         54.72         44.93        37.22 o                         
  -7   6  14        101.11        158.58        65.87 o                         
  -6   6  14         13.52         25.62        38.24 o                         
  -5   6  14         67.90         79.32        44.93 o                         
  -4   6  14         25.70         31.46        18.43 o                         
  -3   6  14          0.20        -12.07        27.91 o                         
  -2   6  14        985.56       1059.20       114.27 o                         
  -1   6  14         40.54         53.66        21.04 o                         
   0   6  14        145.48        244.15        55.89 o                         
   1   6  14        170.45        180.33        73.11 o                         
   2   6  14          1.69        -39.17        42.29 o                         
  -8   7  14          0.29        -11.51        14.95 o                         
  -7   7  14          3.38         29.56        30.34 o                         
  -6   7  14         68.52         56.93        31.98 o                         
  -5   7  14         49.49         21.71        28.01 o                         
  -4   7  14          5.29         -0.18        18.98 o                         
  -3   7  14        323.81        269.54        77.98 o                         
  -2   7  14         57.68         31.36        31.30 o                         
  -1   7  14        580.88        676.54        94.46 o                         
   0   7  14         59.37        108.25        37.84 o                         
   1   7  14        369.78        428.62       115.30 o                         
   2   7  14         57.30        -69.45        75.61 o                         
   3   7  14         81.12        -45.49        96.52 o                         
  -7   8  14         42.26         48.32        33.20 o                         
  -6   8  14          5.53         -8.96        14.24 o                         
  -5   8  14         25.55          9.78        10.14 o                         
  -4   8  14         56.87         63.27        27.01 o                         
  -3   8  14         10.07        -16.01        16.01 o                         
  -2   8  14          2.31         37.81        92.13 o                         
  -1   8  14         29.30         40.57        52.13 o                         
   0   8  14         52.19         90.80        59.15 o                         
   1   8  14        437.91        511.06       121.30 o                         
   2   8  14          0.74        -96.36        96.36 o                         
   3   8  14        147.26        -89.30       127.63 o                         
  -6   9  14         64.20         70.15        45.65 o                         
  -5   9  14         32.36         -6.38        22.91 o                         
  -4   9  14         18.83        105.86        65.19 o                         
  -3   9  14          0.04        116.04        70.86 o                         
  -2   9  14        130.52        221.82        85.64 o                         
  -1   9  14          3.00        -14.85        54.51 o                         
   0   9  14        298.84        377.17       103.55 o                         
   1   9  14          2.83        -55.68        59.09 o                         
   2   9  14        331.55        198.67        47.96 o                         
  -5  10  14          2.10        120.96        73.43 o                         
  -4  10  14         12.31        143.52        72.37 o                         
  -3  10  14        180.50        239.23        85.60 o                         
  -2  10  14         18.71         54.26        53.49 o                         
  -1  10  14         87.07        115.52        59.15 o                         
   0  10  14          0.36        -22.02        48.34 o                         
   1  10  14          5.51       -112.49       112.49 o                         
  -3  11  14         53.50        118.76        71.44 o                         
  -2  11  14        108.17        171.68        80.99 o                         
  -1  11  14         31.15         11.96        11.70 o                         
  -7   0  15         50.80         95.58        66.65 o                         
  -5   0  15         37.60        102.20        60.53 o                         
  -3   0  15        242.28        355.83       107.68 o                         
  -1   0  15        474.11        449.16        99.72 o                         
   1   0  15        523.39        585.37       114.03 o                         
  -8   1  15        109.32        211.17        87.79 o                         
  -7   1  15         63.70         97.45        48.85 o                         
  -6   1  15         50.19         79.68        30.62 o                         
  -5   1  15         33.40         76.72        35.79 o                         
  -4   1  15        302.90        412.87        78.15 o                         
  -3   1  15        248.30        304.90        63.65 o                         
  -2   1  15        174.80        224.73        55.84 o                         
  -1   1  15        193.36        187.92        47.47 o                         
   0   1  15        339.99        308.81        59.76 o                         
   1   1  15         80.02        107.84        35.19 o                         
  -8   2  15          0.67         93.85        71.65 o                         
  -7   2  15          2.67         32.00        41.22 o                         
  -6   2  15         90.55        155.96        63.16 o                         
  -5   2  15        162.34        201.71        56.24 o                         
  -4   2  15        374.13        435.21        76.72 o                         
  -3   2  15        321.96        358.78        68.63 o                         
  -2   2  15        314.74        378.59        71.93 o                         
  -1   2  15         13.31         15.89        10.57 o                         
   0   2  15         81.53         71.71        29.71 o                         
   1   2  15         53.77         87.85        48.69 o                         
  -7   3  15          3.03         -6.89        39.84 o                         
  -6   3  15          3.10          9.70        32.69 o                         
  -5   3  15        130.08        156.72        45.39 o                         
  -4   3  15         17.06         13.58        21.39 o                         
  -3   3  15        283.73        261.09        55.63 o                         
  -2   3  15         90.32         66.35        29.88 o                         
  -1   3  15         97.65         71.48        28.64 o                         
   0   3  15          0.36         -1.88        12.81 o                         
   1   3  15        347.06        510.43       124.01 o                         
  -7   4  15          1.74          7.37        40.62 o                         
  -6   4  15         17.11        -12.63        64.43 o                         
  -5   4  15         78.04         57.69        67.50 o                         
  -4   4  15         69.86         80.27        26.80 o                         
  -3   4  15        213.28        199.65        49.94 o                         
  -2   4  15        182.55        189.66        50.63 o                         
  -1   4  15          4.80         10.21        24.02 o                         
   0   4  15        220.77        237.79        55.09 o                         
   1   4  15        206.32        303.17        95.49 o                         
   2   4  15          6.38         22.67        37.53 o                         
  -7   5  15        166.72        200.82        72.81 o                         
  -6   5  15          1.88         -5.11        39.82 o                         
  -5   5  15         19.03         12.95        29.92 o                         
  -4   5  15        320.71        337.15        67.79 o                         
  -3   5  15         22.03          8.06         8.92 o                         
  -2   5  15        320.15        328.49        63.65 o                         
  -1   5  15        192.01        149.19        53.52 o                         
   0   5  15        244.98        365.93        73.45 o                         
   1   5  15        143.50        130.99        66.77 o                         
   2   5  15         46.16         38.32        17.71 o                         
  -7   6  15         21.72         15.37         7.85 o                         
  -6   6  15         10.60        -10.31        52.44 o                         
  -5   6  15         67.09         43.33        61.76 o                         
  -4   6  15         50.50         26.93        46.94 o                         
  -3   6  15        305.08        348.57        65.59 o                         
  -2   6  15          0.07        -11.51        21.66 o                         
  -1   6  15        307.32        396.89        80.90 o                         
   0   6  15          0.24         66.20        53.92 o                         
   1   6  15        198.29        261.06        92.07 o                         
   2   6  15         26.04        -12.96        38.64 o                         
  -6   7  15          4.05          4.48        11.33 o                         
  -5   7  15          0.55         -1.03        14.74 o                         
  -4   7  15         88.00         49.41        31.38 o                         
  -3   7  15         13.64        -23.94        23.94 o                         
  -2   7  15         73.10         37.58        55.97 o                         
  -1   7  15          4.63         20.29        69.51 o                         
   0   7  15         91.05        106.78        66.64 o                         
   1   7  15        118.27        153.25        72.31 o                         
   2   7  15        228.03        187.02        72.56 o                         
  -5   8  15          4.96        -11.45        28.29 o                         
  -4   8  15        220.38        207.84        71.12 o                         
  -3   8  15         23.37         37.10        50.24 o                         
  -2   8  15         46.35         57.29        57.62 o                         
  -1   8  15         15.97         37.68        87.34 o                         
   0   8  15         31.09         69.93        55.69 o                         
   1   8  15         25.28          9.31        23.79 o                         
   2   8  15        116.11        -41.29        90.28 o                         
  -4   9  15         29.15        192.48        82.73 o                         
  -3   9  15        167.31        212.34        82.14 o                         
  -2   9  15          7.17         20.74        61.23 o                         
  -1   9  15        133.70        143.08        54.39 o                         
   0   9  15         29.23         89.53        67.06 o                         
   1   9  15         49.05        -14.04        58.63 o                         
  -6   0  16        405.06        523.33       136.66 o                         
  -4   0  16        415.65        507.23       128.90 o                         
  -2   0  16        539.79        626.50       127.79 o                         
   0   0  16        858.62        810.36       142.69 o                         
  -6   1  16         46.87        111.20        51.02 o                         
  -5   1  16          0.81         87.12        47.29 o                         
  -4   1  16        162.33        246.86        61.15 o                         
  -3   1  16         21.26        102.17        46.73 o                         
  -2   1  16         10.01         53.24        34.16 o                         
  -1   1  16        138.88        193.17        50.29 o                         
   0   1  16          2.69         -0.89        10.46 o                         
   1   1  16        174.18        145.94        55.22 o                         
  -6   2  16          0.63         42.28        35.70 o                         
  -5   2  16         62.85        104.70        32.12 o                         
  -4   2  16         93.96        151.39        50.36 o                         
  -3   2  16        178.83        244.39        61.32 o                         
  -2   2  16         22.39         32.84        25.04 o                         
  -1   2  16        295.18        336.72        65.17 o                         
   0   2  16         33.39         56.07        26.31 o                         
   1   2  16        209.53        317.45       103.54 o                         
  -6   3  16         10.03          0.70        29.53 o                         
  -5   3  16         24.03         28.57        17.13 o                         
  -4   3  16          0.64         35.68        25.11 o                         
  -3   3  16         73.47        109.17        41.95 o                         
  -2   3  16         91.72        131.17        43.51 o                         
  -1   3  16         18.43         27.85        20.61 o                         
   0   3  16        191.53        196.06        44.30 o                         
   1   3  16         41.43        148.88        81.00 o                         
  -6   4  16         48.02        113.05        49.21 o                         
  -5   4  16        265.10        278.78        86.06 o                         
  -4   4  16        141.46        183.54        53.95 o                         
  -3   4  16        318.18        370.32        71.65 o                         
  -2   4  16          1.54        -12.74        37.76 o                         
  -1   4  16        581.58        661.79        95.91 o                         
   0   4  16         49.08        233.58        93.20 o                         
   1   4  16        349.51        427.70       120.16 o                         
  -5   5  16         57.22         47.42        18.27 o                         
  -4   5  16         16.71         29.22        18.87 o                         
  -3   5  16          8.71          7.51        19.34 o                         
  -2   5  16          0.61         13.10        19.29 o                         
  -1   5  16         32.78         21.80        16.97 o                         
   0   5  16         88.63        189.00        84.21 o                         
   1   5  16         16.87         95.41        69.72 o                         
  -5   6  16          1.51         15.64        21.85 o                         
  -4   6  16         75.63         70.45        27.92 o                         
  -3   6  16          0.15        -22.86        24.27 o                         
  -2   6  16        184.72        195.66        49.35 o                         
  -1   6  16         49.32        182.19        60.62 o                         
   0   6  16        152.13        275.39        98.18 o                         
   1   6  16         29.00         61.25        48.39 o                         
  -5   7  16          7.99        -63.43        69.34 o                         
  -4   7  16          1.31        -17.23        20.90 o                         
  -3   7  16         17.53          9.23        50.77 o                         
  -2   7  16          0.50         24.90        90.81 o                         
  -1   7  16         49.14        105.31        55.39 o                         
   0   7  16         56.23        118.00        72.86 o                         
   1   7  16          5.59         26.34        34.83 o                         
   2   7  16         31.55        -86.95        86.95 o                         
  -4   8  16        102.83        107.65        40.70 o                         
  -3   8  16         75.16         29.99        45.52 o                         
  -2   8  16        166.50        220.05        82.93 o                         
  -3   9  16          0.30        -86.83        86.83 o                         
  -2   9  16         54.85         25.79         3.89 o                         
  -3  10  16         18.45        -88.22        88.22 o                         
  -2  10  16         10.53        -50.08        63.60 o                         
  -5   0  17        477.62        753.03       159.29 o                         
  -3   0  17          7.32         46.98        47.58 o                         
  -1   0  17        452.57        720.18       142.45 o                         
  -5   1  17         80.32        156.73        57.71 o                         
  -4   1  17         30.84        109.89        46.96 o                         
  -3   1  17          0.76         15.76        21.87 o                         
  -2   1  17        110.24         92.90        34.89 o                         
  -1   1  17         20.64         12.60        11.73 o                         
   0   1  17          8.57          9.43        25.85 o                         
  -5   2  17          0.80         52.46        33.20 o                         
  -4   2  17        152.81        252.45        65.25 o                         
  -3   2  17        358.81        496.86        88.26 o                         
  -2   2  17        339.39        368.75        73.74 o                         
  -1   2  17         95.47         70.65        29.78 o                         
   0   2  17        155.13        149.57        60.98 o                         
  -5   3  17         16.99         29.18        40.63 o                         
  -4   3  17         30.06         67.96        37.46 o                         
  -3   3  17         16.63         65.70        41.39 o                         
  -2   3  17         28.96         57.61        31.66 o                         
  -1   3  17          0.22         28.04        22.82 o                         
   0   3  17          4.58         33.17        40.41 o                         
  -4   4  17         98.31        137.93        47.79 o                         
  -3   4  17        110.34        177.37        52.88 o                         
  -2   4  17         59.62        109.15        48.64 o                         
  -1   4  17         70.44         71.94        32.10 o                         
   0   4  17        181.63        335.94       110.39 o                         
   1   4  17         12.84        137.08        79.55 o                         
  -4   5  17         14.46          8.77        27.97 o                         
  -3   5  17         73.56        113.47        42.53 o                         
  -2   5  17         14.44         29.65        24.03 o                         
  -1   5  17         74.91        176.82        55.61 o                         
   0   5  17          7.59        129.88        78.74 o                         
   1   5  17          0.33         37.80        39.94 o                         
  -4   6  17          7.91         17.58         5.10 o                         
  -3   6  17         44.42         57.29        49.88 o                         
  -2   6  17         54.11         44.42        44.28 o                         
  -3   7  17         41.62         71.71        50.95 o                         
  -2   7  17          0.00         -9.75        28.81 o                         
  -3   8  17         95.68        125.88        59.20 o                         
  -2   8  17        111.20        141.43        67.37 o                         
  -2   9  17         18.68         27.13        26.34 o                         
  -2   0  18        129.61        199.54        80.04 o                         
  -3   1  18         26.79         81.03        39.85 o                         
  -2   1  18         38.54         52.44        32.84 o                         
  -1   1  18         31.08         45.60        29.16 o                         
   0   1  18         25.26          9.71        17.01 o                         
  -3   2  18         32.07         43.29        52.54 o                         
  -2   2  18        132.33        146.55        48.23 o                         
  -1   2  18        237.42        245.65        60.33 o                         
   0   2  18         59.30         23.10        23.87 o                         
  -3   3  18          0.01         87.30        66.61 o                         
  -2   3  18         61.45         68.45        51.34 o                         
  -1   3  18          3.07         28.06        43.89 o                         
   0   3  18         11.83        180.63        93.23 o                         
  -3   4  18        155.86        235.21        99.76 o                         
  -2   4  18        164.81        387.06       123.12 o                         
  -2   5  18          1.21         59.66        57.91 o                         
  -2   6  18         28.19         84.72        62.30 o                         
                                                                                
